# Supplementary material for: Yeast m6A Methylated mRNAs Are Enriched on Translating Ribosomes during Meiosis, and under Rapamycin Treatment
Source: PLoS One. 2015 Jul 17;10(7):e0132090. doi: 10.1371/journal.pone.0132090 (PMC4505848; doi:10.1371/journal.pone.0132090)
Supplement: S1 Table — (XLSX) [file pone.0132090.s003.xlsx]

## Sheet: Sheet1
Gene list used for hierachical clustering (FDR<0.05)
Marker ID	clusters	Gene Symbol	Gene Title
1769339_at	cl1	AMD1	AMP deaminase, tetrameric enzyme that catalyzes the deamination of AMP to form IMP and
1769344_at	cl10	---	---
1769359_at	cl7	SRB8	Subunit of the RNA polymerase II mediator complex; associates with core polymerase subu
1769375_at	cl8	SPF1	P-type ATPase, ion transporter of the ER membrane involved in ER function and Ca2+ home
1769392_at	cl6	---	---
1769395_at	cl8	CHO1	Phosphatidylserine synthase, functions in phospholipid biosynthesis; catalyzes the reac
1769435_at	cl8	ECM25	Non-essential protein of unknown function; promoter contains a consensus binding sequen
1769446_at	cl12	ETP1	Putative protein of unknown function that is required for growth on ethanol; contains a
1769452_at	cl12	ULP1	Ubl (ubiquitin-like protein)-specific protease that cleaves Smt3p protein conjugates; s
1769487_at	cl1	---	---
1769495_at	cl1	DOT5	Nuclear thiol peroxidase which functions as an alkyl-hydroperoxide reductase during pos
1769526_at	cl12	MSC2	Member of the cation diffusion facilitator family, localizes to the endoplasmic reticul
1769541_at	cl12	PUF2	Member of the PUF protein family, which is defined by the presence of Pumilio homology
1769558_at	cl7	MHP1	Microtubule-associated protein involved in assembly and stabilization of microtubules;
1769576_at	cl1	AIM34	Protein of unknown function; GFP-fusion protein localizes to the mitochondria; null mut
1769607_at	cl6	KAR9	Karyogamy protein required for correct positioning of the mitotic spindle and for orien
1769609_at	cl12	CLD1	Mitochondrial cardiolipin-specific phospholipase; functions upstream of Taz1p to genera
1769620_at	cl1	ACP1	Mitochondrial matrix acyl carrier protein, involved in biosynthesis of octanoate, which
1769637_at	cl3	POP8	Subunit of both RNase MRP, which cleaves pre-rRNA, and nuclear RNase P, which cleaves t
1769690_at	cl5	RAV1	Subunit of the RAVE complex (Rav1p, Rav2p, Skp1p), which promotes assembly of the V-ATP
1769703_at	cl8	PHS1	Essential 3-hydroxyacyl-CoA dehydratase of the ER membrane, involved in elongation of v
1769779_at	cl8	ABP1	Actin-binding protein of the cortical actin cytoskeleton, important for activation of t
1769781_at	cl3	SHE9	Mitochondrial inner membrane protein required for normal mitochondrial morphology, may
1769813_at	cl12	SCD5	Protein required for normal actin organization and endocytosis; targeting subunit for p
1769853_at	cl6	PCA1	Cadmium transporting P-type ATPase; may also have a role in copper and iron homeostasis
1769863_at	cl2	RRN7	Component of the core factor (CF) rDNA transcription factor complex; CF is required for
1769887_at	cl1	NSG1	Protein involved in regulation of sterol biosynthesis; specifically stabilizes Hmg2p, o
1769888_at	cl1	SYC1	Subunit of the APT subcomplex of cleavage and polyadenylation factor, may have a role i
1769905_at	cl12	DAN4	Cell wall mannoprotein with similarity to Tir1p, Tir2p, Tir3p, and Tir4p; expressed und
1769906_at	cl8	CUE5	Protein containing a CUE domain that binds ubiquitin, which may facilitate intramolecul
1769916_at	cl1	COF1	Cofilin, promotes actin filament depolarization in a pH-dependent manner; binds both ac
1769979_at	cl8	STE50	Protein involved in mating response, invasive/filamentous growth, and osmotolerance, ac
1769994_at	cl8	SRB5	Subunit of the RNA polymerase II mediator complex; associates with core polymerase subu
1770040_at	cl2	EMC6	Member of a transmembrane complex required for efficient folding of proteins in the ER;
1770056_at	cl3	CTR9	Component of the Paf1p complex that binds to and modulates the activity of RNA polymera
1770079_at	cl8	---	---
1770080_at	cl1	PET100	Chaperone that specifically facilitates the assembly of cytochrome c oxidase, integral
1770095_at	cl2	---	---
1770122_at	cl12	RFM1	DNA-binding protein required for vegetative repression of middle sporulation genes; spe
1770145_at	cl1	QCR9	Subunit 9 of the ubiquinol cytochrome-c reductase complex, which is a component of the
1770155_at	cl2	RPS25A	Protein component of the small (40S) ribosomal subunit; nearly identical to Rps25Bp and
1770193_at	cl7	SGS1	Nucleolar DNA helicase of the RecQ family involved in genome integrity maintenance; reg
1770210_at	cl1	TOM6	Component of the TOM (translocase of outer membrane) complex responsible for recognitio
1770243_at	cl1	IES3	Subunit of the INO80 chromatin remodeling complex
1770321_at	cl1	TIM10	Essential protein of the mitochondrial intermembrane space, forms a complex with Tim9p
1770362_s_at	cl1	DOG1 /// DOG2	2-deoxyglucose-6-phosphate phosphatase, similar to Dog2p, member of a family of low mol
1770364_at	cl12	ADP1	Putative ATP-dependent permease of the ABC transporter family of proteins
1770379_at	cl8	AIM3	Protein interacting with Rvs167p; null mutant is viable and displays elevated frequency
1770424_at	cl7	PDR1	Zinc cluster protein that is a master regulator involved in recruiting other zinc clust
1770443_at	cl8	EXO70	Subunit of the exocyst complex (Sec3p, Sec5p, Sec6p, Sec8p, Sec10p, Sec15p, Exo70p, and
1770452_at	cl11	---	---
1770453_at	cl12	SPC34	Essential subunit of the Dam1 complex (aka DASH complex), couples kinetochores to the f
1770485_at	cl1	RPA34	RNA polymerase I subunit A34.5
1770488_at	cl7	KEL1	Protein required for proper cell fusion and cell morphology; functions in a complex wit
1770527_at	cl2	RMD8	Cytosolic protein required for sporulation
1770536_at	cl1	ERG26	C-3 sterol dehydrogenase, catalyzes the second of three steps required to remove two C-
1770540_at	cl12	---	---
1770567_at	cl2	NEJ1	Protein involved in regulation of nonhomologous end joining; interacts with DNA ligase
1770590_at	cl1	---	---
1770623_at	cl12	ODC1	Mitochondrial inner membrane transporter, exports 2-oxoadipate and 2-oxoglutarate from
1770695_at	cl3	TRX3	Mitochondrial thioredoxin, highly conserved oxidoreductase required to maintain the red
1770747_at	cl1	PRS5	5-phospho-ribosyl-1(alpha)-pyrophosphate synthetase, synthesizes PRPP, which is require
1770768_at	cl1	RTR1	CTD phosphatase; dephosphorylates S5-P in the C-terminal domain of Rpo21p; has a cystei
1770795_at	cl12	---	---
1770797_at	cl12	TVP15	Integral membrane protein localized to late Golgi vesicles along with the v-SNARE Tlg2p
1770821_at	cl8	OMA1	Metalloendopeptidase of the mitochondrial inner membrane, involved in turnover of membr
1770837_at	cl8	---	---
1770848_at	cl3	DPH2	Protein required, along with Dph1p, Kti11p, Jjj3p, and Dph5p, for synthesis of diphtham
1770900_at	cl7	KIN82	Putative serine/threonine protein kinase implicated in the regulation of phospholipid a
1770954_at	cl1	---	---
1770966_at	cl3	---	---
1770968_at	cl6	COX12	Subunit VIb of cytochrome c oxidase, which is the terminal member of the mitochondrial
1771002_at	cl3	NSE1	Essential subunit of the Mms21-Smc5-Smc6 complex; nuclear protein required for DNA repa
1771006_at	cl1	BCS1	Mitochondrial protein of the AAA ATPase family; has ATP-dependent chaperone activity; r
1771027_at	cl1	TIF3	Translation initiation factor eIF-4B, has RNA annealing activity; contains an RNA recog
1771040_at	cl12	ATG26	UDP-glucose:sterol glucosyltransferase, conserved enzyme involved in synthesis of stero
1771057_at	cl4	RCE1	Type II CAAX prenyl protease involved in the proteolysis and maturation of Ras and the
1771067_at	cl8	ABF1	DNA binding protein with possible chromatin-reorganizing activity involved in transcrip
1771139_at	cl3	BET1	Type II membrane protein required for vesicular transport between the endoplasmic retic
1771145_at	cl1	NOT3	Subunit of the CCR4-NOT complex, which is a global transcriptional regulator with roles
1771196_at	cl7	MEC1	Genome integrity checkpoint protein and PI kinase superfamily member; signal transducer
1771202_at	cl12	TUL1	Golgi-localized RING-finger ubiquitin ligase (E3), involved in ubiquitinating and sorti
1771217_at	cl8	PPN1	Vacuolar endopolyphosphatase with a role in phosphate metabolism; functions as a homodi
1771227_at	cl3	GBP2	Poly(A+) RNA-binding protein, involved in the export of mRNAs from the nucleus to the c
1771265_at	cl12	FMP46	Putative redox protein containing a thioredoxin fold; the authentic, non-tagged protein
1771266_at	cl1	ARB1	ATPase of the ATP-binding cassette (ABC) family involved in 40S and 60S ribosome biogen
1771279_at	cl1	SUP45	Polypeptide release factor (eRF1) in translation termination; mutant form acts as a rec
1771364_at	cl12	---	---
1771372_at	cl1	RRP40	Exosome non-catalytic core component; involved in 3'-5' RNA processing and degradation
1771378_at	cl1	STD1	Protein involved in control of glucose-regulated gene expression; interacts with protei
1771426_at	cl1	SFB2	Component of the Sec23p-Sfb2p heterodimer of the COPII vesicle coat, required for cargo
1771432_at	cl8	---	---
1771438_at	cl4	RFC1	Subunit of heteropentameric Replication factor C (RF-C), which is a DNA binding protein
1771440_at	cl1	ROK1	ATP-dependent RNA helicase of the DEAD box family; required for 18S rRNA synthesis
1771468_at	cl1	PKR1	V-ATPase assembly factor, functions with other V-ATPase assembly factors in the ER to e
1771475_at	cl4	UBA2	Subunit of a heterodimeric nuclear SUMO activating enzyme (E1) with Aos1p; activates Sm
1771493_at	cl12	NUP159	Nucleoporin, subunit of the nuclear pore complex that is found exclusively on the cytop
1771521_at	cl8	KTR1	Alpha-1,2-mannosyltransferase involved in O- and N-linked protein glycosylation; type I
1771523_at	cl6	---	---
1771614_at	cl12	---	---
1771619_at	cl3	ALG13	Catalytic component of UDP-GlcNAc transferase, required for the second step of dolichyl
1771657_at	cl12	SNA2	Protein of unknown function, has similarity to Pmp3p, which is involved in cation trans
1771677_at	cl3	VMA22	Peripheral membrane protein that is required for vacuolar H+-ATPase (V-ATPase) function
1771719_at	cl6	CTL1	RNA 5'-triphosphatase, localizes to both the nucleus and cytoplasm
1771722_at	cl12	PTP1	Phosphotyrosine-specific protein phosphatase that dephosphorylates a broad range of sub
1771729_at	cl12	---	---
1771788_at	cl1	ERP2	Protein that forms a heterotrimeric complex with Erp1p, Emp24p, and Erv25p; member, alo
1771791_s_at	cl2	---	---
1771820_at	cl1	RPC10	RNA polymerase subunit ABC10-alpha, found in RNA polymerase complexes I, II, and III
1771828_at	cl6	ECM15	Non-essential protein of unknown function, likely exists as tetramer, may be regulated
1771833_at	cl6	---	---
1771836_at	cl1	LSM5	Lsm (Like Sm) protein; part of heteroheptameric complexes (Lsm2p-7p and either Lsm1p or
1771851_at	cl1	SVP26	Integral membrane protein of the early Golgi apparatus and endoplasmic reticulum, invol
1771863_at	cl11	GNA1	Evolutionarily conserved glucosamine-6-phosphate acetyltransferase required for multipl
1771892_at	cl1	FPR2	Membrane-bound peptidyl-prolyl cis-trans isomerase (PPIase), binds to the drugs FK506 a
1771896_at	cl12	SSU1	Plasma membrane sulfite pump involved in sulfite metabolism and required for efficient
1771902_at	cl12	SGF73	Subunit of SAGA histone acetyltransferase complex; involved in formation of the preinit
1771948_at	cl2	SNU66	Component of the U4/U6.U5 snRNP complex involved in pre-mRNA splicing via spliceosome;
1771958_at	cl12	SSH4	Specificity factor required for Rsp5p-dependent ubiquitination and sorting of cargo pro
1771960_at	cl2	---	---
1771978_at	cl1	GCN5	Histone acetyltransferase, acetylates N-terminal lysines on histones H2B and H3; cataly
1771993_at	cl1	PIN4	Protein involved in G2/M phase progression and response to DNA damage, interacts with R
1772001_at	cl8	KRE5	Protein required for beta-1,6 glucan biosynthesis; mutations result in aberrant morphol
1772019_at	cl12	BNA1	3-hydroxyanthranilic acid dioxygenase, required for the de novo biosynthesis of NAD fro
1772051_at	cl12	GLC3	Glycogen branching enzyme, involved in glycogen accumulation; green fluorescent protein
1772060_at	cl6	SMX2	Core Sm protein Sm G; part of heteroheptameric complex (with Smb1p, Smd1p, Smd2p, Smd3p
1772076_at	cl12	LIF1	Component of the DNA ligase IV complex that mediates nonhomologous end joining in DNA d
1772089_at	cl6	VPS8	Membrane-associated protein that interacts with Vps21p to facilitate soluble vacuolar p
1772092_at	cl3	SMD3	Core Sm protein Sm D3; part of heteroheptameric complex (with Smb1p, Smd1p, Smd2p, Sme1
1772098_at	cl3	TAF4	TFIID subunit (48 kDa), involved in RNA polymerase II transcription initiation; potenti
1772207_at	cl12	APL3	Alpha-adaptin, large subunit of the clathrin associated protein complex (AP-2); involve
1772238_at	cl12	NPP2	Nucleotide pyrophosphatase/phosphodiesterase family member; mediates extracellular nucl
1772263_at	cl6	GPI1	Membrane protein involved in the synthesis of N-acetylglucosaminyl phosphatidylinositol
1772281_at	cl6	YAP3	Basic leucine zipper (bZIP) transcription factor
1772310_at	cl12	HRD3	Resident protein of the ER membrane that plays a central role in ER-associated protein
1772328_at	cl6	---	---
1772331_at	cl3	BIM1	Microtubule-binding protein that together with Kar9p makes up the cortical microtubule
1772344_at	cl12	ERF2	Subunit of a palmitoyltransferase, composed of Erf2p and Shr5p, that adds a palmitoyl l
1772376_at	cl1	ARL3	GTPase of the Ras superfamily required to recruit Arl1p to the Golgi; similar to ADP-ri
1772396_at	cl6	VPS15	Myristoylated serine/threonine protein kinase involved in vacuolar protein sorting; fun
1772410_at	cl12	GIP4	Cytoplasmic Glc7-interacting protein whose overexpression relocalizes Glc7p from the nu
1772420_at	cl6	SLX1	Subunit of a complex, with Slx4p, that hydrolyzes 5' branches from duplex DNA in respon
1772421_at	cl10	GRX1	Hydroperoxide and superoxide-radical responsive heat-stable glutathione-dependent disul
1772468_at	cl1	RPL40B	Fusion protein, identical to Rpl40Ap, that is cleaved to yield ubiquitin and a ribosoma
1772545_at	cl6	TFB5	Component of the RNA polymerase II general transcription and DNA repair factor TFIIH; i
1772560_at	cl11	RFC2	Subunit of heteropentameric Replication factor C (RF-C), which is a DNA binding protein
1772573_at	cl4	---	---
1772580_at	cl6	CAD1 /// DYN2	AP-1-like basic leucine zipper (bZIP) transcriptional activator involved in stress resp
1772581_at	cl3	---	---
1772620_at	cl12	BRO1	Cytoplasmic class E vacuolar protein sorting (VPS) factor that coordinates deubiquitina
1772637_at	cl8	GVP36	BAR domain-containing protein that localizes to both early and late Golgi vesicles; req
1772658_at	cl1	HSP10	Mitochondrial matrix co-chaperonin that inhibits the ATPase activity of Hsp60p, a mitoc
1772670_at	cl12	VID28	Protein involved in proteasome-dependent catabolite degradation of fructose-1,6-bisphos
1772689_at	cl12	PBI2	Cytosolic inhibitor of vacuolar proteinase B (PRB1), required for efficient vacuole inh
1772690_at	cl12	PIB2	Protein binding phosphatidylinositol 3-phosphate, involved in telomere-proximal repress
1772718_at	cl1	VMA5	Subunit C of the eight-subunit V1 peripheral membrane domain of vacuolar H+-ATPase (V-A
1772741_at	cl1	ADA2	Transcription coactivator, component of the ADA and SAGA transcriptional adaptor/HAT (h
1772755_at	cl12	MCH1	Protein with similarity to mammalian monocarboxylate permeases, which are involved in t
1772795_at	cl1	TIM8	Mitochondrial intermembrane space protein, forms a complex with Tim13p that delivers a
1772809_at	cl8	SSM4	Ubiquitin-protein ligase involved in ER-associated protein degradation; located in the
1772812_at	cl12	NCR1	Vacuolar membrane protein that transits through the biosynthetic vacuolar protein sorti
1772824_at	cl7	STB3	Ribosomal RNA processing element (RRPE)-binding protein involved in the glucose-induced
1772856_at	cl8	EAP1	eIF4E-associated protein, competes with eIF4G for binding to eIF4E; inhibits cap-depend
1772871_at	cl6	HRQ1	Putative RecQ helicase; belongs to the widely conserved RecQ family of proteins which a
1772903_at	cl12	AKR2	Ankyrin repeat-containing protein similar to Akr1p; member of a family of putative palm
1772945_at	cl6	---	---
1772952_at	cl9	GPI14	Glycosylphosphatidylinositol-alpha 1,4 mannosyltransferase I, involved in GPI anchor bi
1773085_at	cl12	GLO4	Mitochondrial glyoxalase II, catalyzes the hydrolysis of S-D-lactoylglutathione into gl
1773094_at	cl12	SPT7	Subunit of the SAGA transcriptional regulatory complex, involved in proper assembly of
1773102_at	cl4	SHE2	RNA-binding protein that binds specific mRNAs and interacts with She3p; part of the mRN
1773112_at	cl1	SVL3	Protein of unknown function, mutant phenotype suggests a potential role in vacuolar fun
1773120_at	cl12	RAD51	Strand exchange protein, forms a helical filament with DNA that searches for homology;
1773124_at	cl6	---	---
1773128_at	cl1	URE2	Nitrogen catabolite repression transcriptional regulator that acts by inhibition of GLN
1773170_at	cl1	HEM2	Aminolevulinate dehydratase, a homo-octameric enzyme, catalyzes the conversion of 5-ami
1773187_at	cl5	YKU80	Subunit of the telomeric Ku complex (Yku70p-Yku80p), involved in telomere length mainte
1773191_at	cl12	UGA3	Transcriptional activator necessary for gamma-aminobutyrate (GABA)-dependent induction
1773212_at	cl2	POP7	Subunit of both RNase MRP, which cleaves pre-rRNA, and nuclear RNase P, which cleaves t
1773214_at	cl8	TFG2	TFIIF (Transcription Factor II) middle subunit; involved in both transcription initiati
1773235_at	cl1	---	---
1773337_at	cl8	DUG1	Cys-Gly metallo-di-peptidase; forms a complex with Dug2p and Dug3p to degrade glutathio
1773375_at	cl1	HAM1	Conserved protein with deoxyribonucleoside triphosphate pyrophosphohydrolase activity,
1773404_at	cl1	TFB4	Subunit of TFIIH complex, involved in transcription initiation, similar to 34 kDa subun
1773427_at	cl1	RPS22B	Protein component of the small (40S) ribosomal subunit; nearly identical to Rps22Ap and
1773433_at	cl1	RTC6	Homolog of the prokaryotic ribosomal protein L36, likely to be a mitochondrial ribosoma
1773450_at	cl12	GIS3	Protein of unknown function
1773476_at	cl12	---	---
1773479_at	cl12	ATG17	Scaffold protein responsible for phagophore assembly site organization; regulatory subu
1773500_at	cl2	---	---
1773593_at	cl5	RFT1	Essential integral membrane protein that is required for translocation of Man5GlcNac2-P
1773628_at	cl8	VHS2	Cytoplasmic protein of unknown function; identified as a high-copy suppressor of the sy
1773646_at	cl1	LRG1	Putative GTPase-activating protein (GAP) involved in the Pkc1p-mediated signaling pathw
1773653_at	cl12	STP1	Transcription factor, undergoes proteolytic processing by SPS (Ssy1p-Ptr3p-Ssy5p)-senso
1773658_at	cl1	PAM17	Constituent of the Translocase of the Inner Mitochondrial membrane (TIM23 complex); pro
1773693_at	cl8	KTR4	Putative mannosyltransferase involved in protein glycosylation; member of the KRE2/MNT1
1773732_at	cl6	UBR1	E3 ubiquitin ligase (N-recognin), forms heterodimer with Rad6p to ubiquitinate substrat
1773893_at	cl8	RHO5	Non-essential small GTPase of the Rho/Rac subfamily of Ras-like proteins, likely involv
1773899_at	cl7	KIP1	Kinesin-related motor protein required for mitotic spindle assembly, chromosome segrega
1773978_at	cl11	AIM45	Protein with similarity to mammalian electron transfer flavoprotein complex subunit ETF
1774005_at	cl7	---	---
1774052_at	cl12	BSC2	Protein of unknown function, ORF exhibits genomic organization compatible with a transl
1774071_at	cl1	SUI3	Beta subunit of the translation initiation factor eIF2, involved in the identification
1774086_at	cl6	RDS3	Component of the SF3b subcomplex of the U2 snRNP, zinc cluster protein involved in pre-
1774090_at	cl1	---	---
1774119_at	cl12	RTT101	Cullin subunit of a Roc1p-dependent E3 ubiquitin ligase complex with a role in anaphase
1774138_at	cl8	ARP3	Essential component of the Arp2/3 complex, which is a highly conserved actin nucleation
1774148_at	cl2	---	---
1774151_at	cl8	ALG9	Mannosyltransferase, involved in N-linked glycosylation; catalyzes the transfer of mann
1774184_at	cl8	---	---
1774222_at	cl1	AIM29	Putative protein of unknown function; epitope-tagged protein localizes to the cytoplasm
1774227_at	cl11	KEG1	Integral membrane protein of the ER; physically interacts with Kre6p; has a role in the
1774229_at	cl1	YRA2	Member of the REF (RNA and export factor binding proteins) family; when overexpressed,
1774243_at	cl12	MND2	Subunit of the anaphase-promoting complex (APC); necessary for maintaining sister chrom
1774264_at	cl1	ERV14	Protein localized to COPII-coated vesicles, involved in vesicle formation and incorpora
1774282_at	cl1	DIC1	Mitochondrial dicarboxylate carrier, integral membrane protein, catalyzes a dicarboxyla
1774288_at	cl7	CDC34	Ubiquitin-conjugating enzyme (E2) and catalytic subunit of SCF ubiquitin-protein ligase
1774321_at	cl12	DAL3	Ureidoglycolate hydrolase, converts ureidoglycolate to glyoxylate and urea in the third
1774327_at	cl1	NTF2	Nuclear envelope protein, interacts with GDP-bound Gsp1p and with proteins of the nucle
1774334_at	cl2	RPS28A	Protein component of the small (40S) ribosomal subunit; nearly identical to Rps28Bp and
1774375_at	cl10	TRX2	Cytoplasmic thioredoxin isoenzyme of the thioredoxin system which protects cells agains
1774427_at	cl1	MRPL32	Mitochondrial ribosomal protein of the large subunit
1774433_at	cl6	VPS54	Component of the GARP (Golgi-associated retrograde protein) complex, Vps51p-Vps52p-Vps5
1774482_at	cl1	TRX1	Cytoplasmic thioredoxin isoenzyme of the thioredoxin system which protects cells agains
1774488_at	cl8	---	---
1774503_at	cl1	UTP11	Subunit of U3-containing Small Subunit (SSU) processome complex involved in production
1774513_at	cl3	MNN11	Subunit of a Golgi mannosyltransferase complex that also contains Anp1p, Mnn9p, Mnn10p,
1774526_at	cl7	ARE2	Acyl-CoA:sterol acyltransferase, isozyme of Are1p; endoplasmic reticulum enzyme that co
1774551_at	cl1	TOM71	Mitochondrial outer membrane protein with similarity to Tom70p; probable minor componen
1774605_at	cl8	CSG2	Endoplasmic reticulum membrane protein, required for mannosylation of inositolphosphory
1774618_at	cl6	DAD4	Essential subunit of the Dam1 complex (aka DASH complex), couples kinetochores to the f
1774631_at	cl6	---	---
1774648_at	cl12	CAF4	WD40 repeat-containing protein associated with the CCR4-NOT complex, interacts in a Ccr
1774651_at	cl12	KEX1	Protease involved in the processing of killer toxin and alpha factor precursor; cleaves
1774667_at	cl1	TIF4632	Translation initiation factor eIF4G, subunit of the mRNA cap-binding protein complex (e
1774682_at	cl1	RSM25	Mitochondrial ribosomal protein of the small subunit
1774687_at	cl12	WAR1	Homodimeric Zn2Cys6 zinc finger transcription factor; binds to a weak acid response ele
1774690_at	cl6	DPB11	Replication initiation protein that loads DNA pol epsilon onto pre-replication complexe
1774717_at	cl1	YAP5	Basic leucine zipper (bZIP) transcription factor
1774762_at	cl7	SAK1	Upstream serine/threonine kinase for the SNF1 complex; partially redundant with Elm1p a
1774770_at	cl12	ENT5	Protein containing an N-terminal epsin-like domain involved in clathrin recruitment and
1774829_at	cl8	TIR3	Cell wall mannoprotein of the Srp1p/Tip1p family of serine-alanine-rich proteins; expre
1774856_at	cl1	YFH1	Mitochondrial matrix iron chaperone; oxidizes and stores iron; interacts with Isu1p to
1774857_at	cl6	RAD24	Checkpoint protein, involved in the activation of the DNA damage and meiotic pachytene
1774912_at	cl8	MKK1	Mitogen-activated kinase kinase involved in protein kinase C signaling pathway that con
1774917_at	cl8	EAF3	Esa1p-associated factor, nonessential component of the NuA4 acetyltransferase complex,
1775012_at	cl12	KIP3	Kinesin-related motor protein involved in mitotic spindle positioning
1775024_at	cl11	BET4	Alpha subunit of Type II geranylgeranyltransferase required for vesicular transport bet
1775170_at	cl12	---	---
1775175_at	cl1	VAM3	Syntaxin-related protein required for vacuolar assembly; functions with Vam7p in vacuol
1775191_at	cl6	---	---
1775207_at	cl2	ASF2	Anti-silencing protein that causes derepression of silent loci when overexpressed
1775209_at	cl12	UBC13	Ubiquitin-conjugating enzyme involved in the error-free DNA postreplication repair path
1775227_at	cl8	FUN14	Mitochondrial protein of unknown function
1775254_at	cl1	RSM18	Mitochondrial ribosomal protein of the small subunit, has similarity to E. coli S18 rib
1775270_at	cl7	VAC8	Phosphorylated and palmitoylated vacuolar membrane protein that interacts with Atg13p,
1775282_at	cl12	PTI1	Essential protein that is a component of CPF (cleavage and polyadenylation factor); inv
1775316_at	cl1	MRP10	Mitochondrial ribosomal protein of the small subunit; contains twin cysteine-x9-cystein
1775319_at	cl12	FIP1	Subunit of cleavage polyadenylation factor (CPF), interacts directly with poly(A) polym
1775350_at	cl1	SUB1	Transcriptional coactivator, facilitates elongation through factors that modify RNAP II
1775362_at	cl6	YET2	Protein of unknown function that may interact with ribosomes, based on co-purification
1775368_at	cl12	COG1	Essential component of the conserved oligomeric Golgi complex (Cog1p through Cog8p), a
1775384_at	cl1	BNA3	Kynurenine aminotransferase, catalyzes formation of kynurenic acid from kynurenine; pot
1775407_at	cl1	RPL38	Protein component of the large (60S) ribosomal subunit, has similarity to rat L38 ribos
1775415_at	cl6	---	---
1775433_at	cl12	AAC1	Mitochondrial inner membrane ADP/ATP translocator, exchanges cytosolic ADP for mitochon
1775448_at	cl2	RPL37B	Protein component of the large (60S) ribosomal subunit, has similarity to Rpl37Ap and t
1775458_at	cl6	CIK1	Kinesin-associated protein required for both karyogamy and mitotic spindle organization
1775463_at	cl5	PAP1	Poly(A) polymerase, one of three factors required for mRNA 3'-end polyadenylation, form
1775471_at	cl6	SRB6	Subunit of the RNA polymerase II mediator complex; associates with core polymerase subu
1775479_at	cl12	ARO9	Aromatic aminotransferase II, catalyzes the first step of tryptophan, phenylalanine, an
1775497_at	cl6	---	---
1775498_at	cl6	---	---
1775611_at	cl3	NMD5	Karyopherin, a carrier protein involved in nuclear import of proteins; importin beta ho
1775642_at	cl8	SRP54	Signal recognition particle (SRP) subunit (homolog of mammalian SRP54); contains the si
1775647_at	cl1	SOL3	6-phosphogluconolactonase, catalyzes the second step of the pentose phosphate pathway;
1775698_at	cl1	MSS116	DEAD-box protein required for efficient splicing of mitochondrial Group I and II intron
1775764_at	cl1	---	---
1775797_at	cl2	PEX2	RING-finger peroxin and E3 ubiquitin ligase, peroxisomal membrane protein with a C-term
1775801_at	cl1	---	---
1775815_at	cl3	COG8	Component of the conserved oligomeric Golgi complex (Cog1p through Cog8p), a cytosolic
1775821_at	cl1	TAD2	Subunit of tRNA-specific adenosine-34 deaminase, forms a heterodimer with Tad3p that co
1775917_at	cl8	LAP3	Cysteine aminopeptidase with homocysteine-thiolactonase activity; protects cells agains
1775958_at	cl1	DST1	General transcription elongation factor TFIIS, enables RNA polymerase II to read throug
1775970_at	cl2	---	---
1775989_at	cl2	RUB1	Ubiquitin-like protein with similarity to mammalian NEDD8; conjugation (neddylation) su
1776003_at	cl1	SEC63	Essential subunit of Sec63 complex (Sec63p, Sec62p, Sec66p and Sec72p); with Sec61 comp
1776016_at	cl7	---	---
1776030_at	cl12	PEX28	Peroxisomal integral membrane peroxin, involved in the regulation of peroxisomal size,
1776033_at	cl3	GEP4	Mitochondrial phosphatidylglycerophosphatase (PGP phosphatase), dephosphorylates phosph
1776058_at	cl1	MDE1	5'-methylthioribulose-1-phosphate dehydratase; acts in the methionine salvage pathway;
1776064_at	cl12	JEN1	Lactate transporter, required for uptake of lactate and pyruvate; phosphorylated; expre
1776069_at	cl6	EAF1	Component of the NuA4 histone acetyltransferase complex; acts as a platform for assembl
1776085_at	cl12	APE2	Aminopeptidase yscII; may have a role in obtaining leucine from dipeptide substrates; s
1776102_at	cl1	SSO2	Plasma membrane t-SNARE involved in fusion of secretory vesicles at the plasma membrane
1776120_at	cl6	---	---
1776129_at	cl7	MIR1	Mitochondrial phosphate carrier, imports inorganic phosphate into mitochondria; functio
1776134_at	cl12	PRP45	Protein required for pre-mRNA splicing; associates with the spliceosome and interacts w
1776135_at	cl12	TIP41	Protein that interacts physically and genetically with Tap42p, which regulates protein
1776159_at	cl2	HRT3	Putative SCF-ubiquitin ligase F-box protein, based on both genetic and physical interac
1776162_at	cl6	---	---
1776167_at	cl7	CHD1	Nucleosome remodeling factor that functions in regulation of transcription elongation;
1776208_at	cl2	---	---
1776225_at	cl1	---	---
1776326_at	cl8	PTC4	Cytoplasmic type 2C protein phosphatase; identified as a high-copy number suppressor of
1776349_s_at	cl6	---	---
1776350_at	cl12	ATG23	Peripheral membrane protein required for the cytoplasm-to-vacuole targeting (Cvt) pathw
1776379_at	cl1	WWM1	WW domain containing protein of unknown function; binds to Mca1p, a caspase-related pro
1776385_at	cl8	BDP1	Essential subunit of RNA polymerase III transcription factor (TFIIIB), which is involve
1776420_at	cl8	MSG5	Dual-specificity protein phosphatase; exists in 2 isoforms; required for maintenance of
1776422_at	cl12	ATG22	Vacuolar integral membrane protein required for efflux of amino acids during autophagic
1776441_at	cl1	ADE8	Phosphoribosyl-glycinamide transformylase, catalyzes a step in the 'de novo' purine nuc
1776464_at	cl8	AFG3	Component, with Yta12p, of the mitochondrial inner membrane m-AAA protease that mediate
1776472_at	cl1	SPC2	Subunit of signal peptidase complex (Spc1p, Spc2p, Spc3p, Sec11p), which catalyzes clea
1776538_at	cl8	SBA1	Co-chaperone that binds to and regulates Hsp90 family chaperones; important for pp60v-s
1776546_at	cl7	BSC1	Protein of unconfirmed function, similar to cell surface flocculin Muc1p; ORF exhibits
1776552_at	cl12	SWI6	Transcription cofactor, forms complexes with Swi4p and Mbp1p to regulate transcription
1776580_at	cl2	RAD34	Protein involved in nucleotide excision repair (NER); homologous to RAD4
1776662_at	cl12	DNA2	Tripartite DNA replication factor with single-stranded DNA-dependent ATPase, ATP-depend
1776704_at	cl1	TFA1	TFIIE large subunit, involved in recruitment of RNA polymerase II to the promoter, acti
1776731_at	cl12	TFC1	One of six subunits of the RNA polymerase III transcription initiation factor complex (
1776790_at	cl12	VPS17	Subunit of the membrane-associated retromer complex essential for endosome-to-Golgi ret
1776858_at	cl1	UFO1	F-box receptor protein, subunit of the Skp1-Cdc53-F-box receptor (SCF) E3 ubiquitin lig
1776883_at	cl12	---	---
1776914_at	cl1	---	---
1776954_at	cl1	USE1	Essential SNARE protein localized to the ER, involved in retrograde traffic from the Go
1777013_at	cl1	NAT2	Protein with an apparent role in acetylation of N-terminal methionine residues
1777086_at	cl7	PSR1	Plasma membrane associated protein phosphatase involved in the general stress response;
1777096_at	cl2	RDS1	Zinc cluster transcription factor involved in conferring resistance to cycloheximide
1777097_at	cl12	CPA2	Large subunit of carbamoyl phosphate synthetase, which catalyzes a step in the synthesi
1777102_at	cl6	SNC1	Vesicle membrane receptor protein (v-SNARE) involved in the fusion between Golgi-derive
1777171_at	cl6	---	---
1777230_at	cl12	DAP2	Dipeptidyl aminopeptidase, synthesized as a glycosylated precursor; localizes to the va
1777238_at	cl6	CBP4	Mitochondrial protein required for assembly of ubiquinol cytochrome-c reductase complex
1777289_at	cl8	SPN1	Protein involved in RNA polymerase II transcription; interacts genetically or physicall
1777299_at	cl8	MPS2	Essential membrane protein localized at the nuclear envelope and spindle pole body (SPB
1777317_at	cl12	DOA1	WD repeat protein required for ubiquitin-mediated protein degradation, forms complex wi
1777328_at	cl6	---	---
1777335_at	cl6	TOR1	PIK-related protein kinase and rapamycin target; subunit of TORC1, a complex that contr
1777345_at	cl7	PEX1	AAA-peroxin that heterodimerizes with AAA-peroxin Pex6p and participates in the recycli
1777350_at	cl8	BDH1	NAD-dependent (R,R)-butanediol dehydrogenase, catalyzes oxidation of (R,R)-2,3-butanedi
1777357_at	cl8	PPQ1	Putative protein serine/threonine phosphatase; null mutation enhances efficiency of tra
1777366_at	cl12	PIG2	Putative type-1 protein phosphatase targeting subunit that tethers Glc7p type-1 protein
1777383_at	cl1	ECM3	Non-essential protein of unknown function; involved in signal transduction and the geno
1777394_at	cl2	ATG10	Conserved E2-like conjugating enzyme that mediates formation of the Atg12p-Atg5p conjug
1777409_at	cl3	---	---
1777424_at	cl11	YHI9	Protein of unknown function; null mutant is defective in unfolded protein response; pos
1777464_at	cl6	---	---
1777509_at	cl7	CAF120	Part of the evolutionarily-conserved CCR4-NOT transcriptional regulatory complex involv
1777526_at	cl1	PAM16	Constituent of the import motor (PAM complex) component of the Translocase of the Inner
1777564_at	cl12	PEX8	Intraperoxisomal organizer of the peroxisomal import machinery, tightly associated with
1777609_at	cl12	CNN1	Kinetochore protein of unknown function; associated with the essential kinetochore prot
1777623_at	cl6	NHA1	Na+/H+ antiporter involved in sodium and potassium efflux through the plasma membrane;
1777629_at	cl6	LEU3	Zinc-finger transcription factor that regulates genes involved in branched chain amino
1777631_at	cl6	SYT1	Guanine nucleotide exchange factor (GEF) for Arf proteins; involved in vesicular transp
1777639_at	cl4	PPT1	Protein serine/threonine phosphatase with similarity to human phosphatase PP5; present
1777641_at	cl3	LCL2	Putative protein of unknown function; mutant is deficient in amounts of cell wall manno
1777642_at	cl6	MSN1	Transcriptional activator involved in regulation of invertase and glucoamylase expressi
1777654_at	cl7	BNI1	Formin, nucleates the formation of linear actin filaments, involved in cell processes s
1777679_at	cl6	DIN7	Mitochondrial nuclease functioning in DNA repair and replication, modulates the stabili
1777686_at	cl6	BRR6	Essential nuclear envelope integral membrane protein required for nuclear envelope morp
1777690_at	cl12	XBP1	Transcriptional repressor that binds to promoter sequences of the cyclin genes, CYS3, a
1777714_at	cl7	DIP5	Dicarboxylic amino acid permease, mediates high-affinity and high-capacity transport of
1777725_at	cl6	---	---
1777726_at	cl6	MER1	Protein with RNA-binding motifs required for meiosis-specific mRNA splicing; required f
1777731_at	cl3	IST3	Component of the U2 snRNP, required for the first catalytic step of splicing and for sp
1777737_at	cl12	ATG4	Conserved cysteine protease required for autophagy; cleaves Atg8p to a form required fo
1777748_at	cl11	---	---
1777772_at	cl7	YME1	Catalytic subunit of the mitochondrial inner membrane i-AAA protease complex, which is
1777795_at	cl12	PTA1	Subunit of holo-CPF, a multiprotein complex and functional homolog of mammalian CPSF, r
1777799_at	cl1	COA3	Mitochondrial inner membrane protein; regulator of COX1 translation and cytochrome oxid
1777807_at	cl12	MAD3	Subunit of the spindle-assembly checkpoint complex, which delays anaphase onset in cell
1777854_at	cl12	PDE1	Low-affinity cyclic AMP phosphodiesterase, controls glucose and intracellular acidifica
1777857_at	cl8	---	---
1777860_at	cl6	ASG7	Protein that regulates signaling from a G protein beta subunit Ste4p and its relocaliza
1777874_at	cl6	---	---
1777882_at	cl1	LEA1	Component of U2 snRNP; disruption causes reduced U2 snRNP levels; physically interacts
1777892_at	cl12	ECM5	Non-essential protein of unknown function, contains ATP/GTP-binding site motif A; null
1777937_at	cl12	CMC4	Protein that localizes to the mitochondrial intermembrane space via the Mia40p-Erv1p sy
1777939_at	cl1	VMA21	Integral membrane protein that is required for vacuolar H+-ATPase (V-ATPase) function,
1777987_at	cl12	---	---
1778010_at	cl2	GPI2	Protein involved in the synthesis of N-acetylglucosaminyl phosphatidylinositol (GlcNAc-
1778030_at	cl1	MAS1	Smaller subunit of the mitochondrial processing protease (MPP), essential processing en
1778046_at	cl8	ROT2	Glucosidase II catalytic subunit required for normal cell wall synthesis; mutations in
1778051_at	cl12	SMC4	Subunit of the condensin complex; reorganizes chromosomes during cell division; forms a
1778081_at	cl2	TRM12	S-adenosylmethionine-dependent methyltransferase of the seven beta-strand family; requi
1778091_at	cl3	GPI11	ER membrane protein involved in a late step of glycosylphosphatidylinositol (GPI) ancho
1778097_at	cl2	FPR1	Peptidyl-prolyl cis-trans isomerase (PPIase), binds to the drugs FK506 and rapamycin; a
1778128_at	cl12	DUR3	Plasma membrane transporter for both urea and polyamines, expression is highly sensitiv
1778145_at	cl12	RRM3	DNA helicase involved in rDNA replication and Ty1 transposition; relieves replication f
1778153_at	cl2	---	---
1778202_at	cl4	RRP6	Nuclear exosome exonuclease component; has 3'-5' exonuclease activity; involved in RNA
1778216_at	cl1	USO1	Essential protein involved in the vesicle-mediated ER to Golgi transport step of secret
1778220_at	cl12	---	---
1778226_at	cl10	VPS51	Component of the GARP (Golgi-associated retrograde protein) complex, Vps51p-Vps52p-Vps5
1778228_at	cl2	---	---
1778249_at	cl8	IZH1	Membrane protein involved in zinc ion homeostasis, member of the four-protein IZH famil
1778286_at	cl6	---	---
1778291_at	cl3	YPT10	Rab family GTP-binding protein that contains the PEST signal sequence specific for prot
1778306_at	cl8	DEF1	RNAPII degradation factor, forms a complex with Rad26p in chromatin, enables ubiquitina
1778344_at	cl8	---	---
1778345_at	cl12	INP2	Peroxisome-specific receptor important for peroxisome inheritance; co-fractionates with
1778350_at	cl1	PET191	Protein required for assembly of cytochrome c oxidase; exists as an oligomer that is in
1778395_at	cl8	VAC7	Integral vacuolar membrane protein involved in vacuole inheritance and morphology; acti
1778416_at	cl2	POR2	Putative mitochondrial porin (voltage-dependent anion channel), related to Por1p but no
1778446_at	cl1	---	---
1778474_at	cl12	DDC1	DNA damage checkpoint protein, part of a PCNA-like complex required for DNA damage resp
1778495_at	cl8	YPT7	Rab family GTPase; GTP-binding protein of the rab family; required for homotypic fusion
1778496_at	cl12	SIP1	Alternate beta-subunit of the Snf1p kinase complex, may confer substrate specificity; v
1778512_at	cl3	YSY6	Protein whose expression suppresses a secretory pathway mutation in E. coli; has simila
1778514_at	cl7	RPR2	Subunit of nuclear RNase P, which cleaves tRNA precursors to generate mature 5' ends; n
1778546_at	cl2	PAC1	Protein involved in nuclear migration, part of the dynein/dynactin pathway; targets dyn
1778583_at	cl1	---	---
1778612_at	cl12	CPR4	Peptidyl-prolyl cis-trans isomerase (cyclophilin), catalyzes the cis-trans isomerizatio
1778682_at	cl1	ASE1	Mitotic spindle midzone localized microtubule-associated protein (MAP) family member; r
1778685_at	cl1	UTP6	Nucleolar protein, component of the small subunit (SSU) processome containing the U3 sn
1778686_at	cl7	TPO4	Polyamine transport protein, recognizes spermine, putrescine, and spermidine; localizes
1778739_at	cl2	SFG1	Nuclear protein, putative transcription factor required for growth of superficial pseud
1778765_at	cl12	CEX1	Cytoplasmic component of the nuclear aminoacylation-dependent tRNA export pathway; inte
1778791_at	cl3	DCD1	Deoxycytidine monophosphate (dCMP) deaminase required for dCTP and dTTP synthesis; expr
1778816_at	cl1	GDH1	NADP(+)-dependent glutamate dehydrogenase, synthesizes glutamate from ammonia and alpha
1778833_at	cl12	BIR1	Subunit of chromosomal passenger complex (CPC; Ipl1p-Sli15p-Bir1p-Nbl1p), which regulat
1778877_at	cl12	PHO23	Probable component of the Rpd3 histone deacetylase complex, involved in transcriptional
1778878_s_at	cl2	IMD1 /// IMD2	Nonfunctional protein with homology to IMP dehydrogenase; probable pseudogene, located
1778883_at	cl1	APQ12	Protein required for nuclear envelope morphology, nuclear pore complex localization, mR
1778889_at	cl1	GRX5	Hydroperoxide and superoxide-radical responsive glutathione-dependent oxidoreductase; m
1778966_at	cl8	CLC1	Clathrin light chain, subunit of the major coat protein involved in intracellular prote
1779006_at	cl10	IMP1	Catalytic subunit of the mitochondrial inner membrane peptidase complex, required for m
1779014_at	cl8	GPI10	Integral membrane protein involved in glycosylphosphatidylinositol (GPI) anchor synthes
1779038_at	cl3	---	---
1779042_at	cl12	UFD4	Ubiquitin-protein ligase (E3) that interacts with Rpt4p and Rpt6p, two subunits of the
1779046_at	cl1	---	---
1779093_at	cl12	ZRT3	Vacuolar membrane zinc transporter, transports zinc from storage in the vacuole to the
1779106_at	cl8	SEC2	Guanyl-nucleotide exchange factor for the small G-protein Sec4p; essential for post-Gol
1779131_at	cl12	---	---
1779146_at	cl12	RSF1	Protein required for respiratory growth; localized to both the nucleus and mitochondrio
1779157_at	cl2	TBS1	Putative protein of unknown function; the authentic, non-tagged protein is detected in
1779191_at	cl1	SSH1	Subunit of the Ssh1 translocon complex; Sec61p homolog involved in co-translational pat
1779219_at	cl8	SNF7	One of four subunits of the endosomal sorting complex required for transport III (ESCRT
1779330_at	cl12	PIF1	DNA helicase; exists in two forms; the nuclear form is involved in telomere formation a
1779334_at	cl3	DTD1	D-Tyr-tRNA(Tyr) deacylase, functions in protein translation, may affect nonsense suppre
1779365_at	cl6	MDM1	Intermediate filament protein, required for nuclear and mitochondrial transmission to d
1779387_at	cl10	---	---
1779411_at	cl6	FIG4	Phosphatidylinositol 3,5-bisphosphate (PtdIns[3,5]P) phosphatase; required for efficien
1779446_at	cl6	---	---
1779516_at	cl1	RRS1	Essential protein that binds ribosomal protein L11 and is required for nuclear export o
1779531_at	cl1	---	---
1779536_at	cl3	MAK3	Catalytic subunit of N-terminal acetyltransferase of the NatC type; required for replic
1779576_at	cl8	ERV29	Protein localized to COPII-coated vesicles, involved in vesicle formation and incorpora
1779589_at	cl2	LDB17	Protein involved in the regulation of endocytosis; transiently recruited to actin corti
1779659_at	cl1	---	---
1779799_at	cl12	AUS1	Transporter of the ATP-binding cassette family, involved in uptake of sterols and anaer
1779810_at	cl1	TCM62	Protein involved in the assembly of the mitochondrial succinate dehydrogenase complex;
1779815_at	cl12	TEL2	Essential DNA-binding protein specific to single-stranded yeast telomeric DNA repeats,
1779820_at	cl1	PPA1	Subunit c'' of the vacuolar ATPase, which functions in acidification of the vacuole; on
1779836_at	cl8	ERG25	C-4 methyl sterol oxidase, catalyzes the first of three steps required to remove two C-
1779848_at	cl6	HDA2	Subunit of a possibly tetrameric trichostatin A-sensitive class II histone deacetylase
1779853_at	cl1	PCL5	Cyclin, interacts with and phosphorylated by Pho85p cyclin-dependent kinase (Cdk), indu
1779917_at	cl1	CGI121	Protein involved in telomere uncapping and elongation as component of the KEOPS protein
1779977_at	cl3	RUD3	Golgi matrix protein involved in the structural organization of the cis-Golgi; interact
1779988_at	cl1	SPO7	Putative regulatory subunit of Nem1p-Spo7p phosphatase holoenzyme, regulates nuclear gr
1780022_at	cl6	---	---
1780040_at	cl6	HMRA1	Silenced copy of a1 at HMR; homeobox corepressor that interacts with Alpha2p to repress
1780053_at	cl2	ICY1	Protein of unknown function, required for viability in rich media of cells lacking mito
1780075_at	cl8	TNA1	High affinity nicotinic acid plasma membrane permease, responsible for uptake of low le
1780079_at	cl7	YEF1	ATP-NADH kinase; phosphorylates both NAD and NADH; homooctameric structure consisting o
1780097_at	cl6	ZDS1	Protein with a role in regulating Swe1p-dependent polarized growth; interacts with sile
1780102_at	cl1	ERC1	Member of the multi-drug and toxin extrusion (MATE) family of the multidrug/oligosaccha
1780122_at	cl1	ALG8	Glucosyl transferase, involved in N-linked glycosylation; adds glucose to the dolichol-
1780129_at	cl6	SMC2	Subunit of the condensin complex; essential SMC chromosomal ATPase family member that f
1780134_at	cl3	RGA2	GTPase-activating protein for the polarity-establishment protein Cdc42p; implicated in
1780150_at	cl8	MDL2	Mitochondrial inner membrane half-type ATP-binding cassette (ABC) transporter, required
1780183_at	cl6	VPS36	Component of the ESCRT-II complex; contains the GLUE (GRAM Like Ubiquitin binding in EA
1780199_at	cl1	RPL30	Protein component of the large (60S) ribosomal subunit, has similarity to rat L30 ribos
1780209_at	cl6	KTR5	Putative mannosyltransferase involved in protein glycosylation; member of the KRE2/MNT1
1780211_at	cl1	CUP5	Proteolipid subunit of the vacuolar H(+)-ATPase V0 sector (subunit c; dicyclohexylcarbo
1780246_at	cl1	YOP1	Membrane protein that interacts with Yip1p to mediate membrane traffic; interacts with
1778288_at	cl1	NAT3	Catalytic subunit of the NatB N-terminal acetyltransferase, which catalyzes acetylation
1779865_at	cl1	---	---
1773720_at	cl1	HAT2	Subunit of the Hat1p-Hat2p histone acetyltransferase complex; required for high affinit
1770221_at	cl1	CDC8	Thymidylate and uridylate kinase, functions in de novo biosynthesis of pyrimidine deoxy
1776335_at	cl1	ERG27	3-keto sterol reductase, catalyzes the last of three steps required to remove two C-4 m
1778120_at	cl1	MEU1	Methylthioadenosine phosphorylase (MTAP), catalyzes the initial step in the methionine
1777482_at	cl1	---	---
1772976_at	cl1	ARL1	Soluble GTPase with a role in regulation of membrane traffic; regulates potassium influ
1771830_at	cl1	GCD7	Beta subunit of the translation initiation factor eIF2B, the guanine-nucleotide exchang
1772672_at	cl1	PHO88	Probable membrane protein, involved in phosphate transport; pho88 pho86 double null mut
1771569_at	cl1	BNA7	Formylkynurenine formamidase, involved in the de novo biosynthesis of NAD from tryptoph
1771405_at	cl1	PAN5	2-dehydropantoate 2-reductase, part of the pantothenic acid pathway, structurally homol
1777971_at	cl1	PGM1	Phosphoglucomutase, minor isoform; catalyzes the conversion from glucose-1-phosphate to
1776841_at	cl1	TRP2	Anthranilate synthase, catalyzes the initial step of tryptophan biosynthesis, forms mul
1779561_at	cl1	---	---
1776783_at	cl1	UBC1	Ubiquitin-conjugating enzyme that mediates selective degradation of short-lived and abn
1776372_at	cl1	APS1	Small subunit of the clathrin-associated adaptor complex AP-1, which is involved in pro
1773219_at	cl1	YRB30	RanGTP-binding protein, inhibits RanGAP1 (Rna1p)-mediated GTP hydrolysis of RanGTP (Gsp
1771282_at	cl1	YRB1	Ran GTPase binding protein; involved in nuclear protein import and RNA export, ubiquiti
1774900_at	cl1	---	---
1774134_at	cl1	ADE1	N-succinyl-5-aminoimidazole-4-carboxamide ribotide (SAICAR) synthetase, required for 'd
1769961_at	cl1	PHO13	Alkaline phosphatase specific for p-nitrophenyl phosphate; also has protein phosphatase
1775737_at	cl1	---	---
1772116_at	cl1	CRN1	Coronin, cortical actin cytoskeletal component that associates with the Arp2p/Arp3p com
1772248_at	cl1	VRG4	Golgi GDP-mannose transporter; regulates Golgi function and glycosylation in Golgi
1777477_at	cl1	FEN1	Fatty acid elongase, involved in sphingolipid biosynthesis; acts on fatty acids of up t
1774927_at	cl1	MTR3	Exosome non-catalytic core component; involved in 3'-5' RNA processing and degradation
1773644_at	cl1	APN1	Major apurinic/apyrimidinic endonuclease, 3'-repair diesterase involved in repair of DN
1774705_at	cl1	MTD1	NAD-dependent 5,10-methylenetetrahydrafolate dehydrogenase, plays a catalytic role in o
1777524_at	cl1	VMA6	Subunit d of the five-subunit V0 integral membrane domain of vacuolar H+-ATPase (V-ATPa
1771804_at	cl1	TSR4	Cytoplasmic protein required for correct processing of the 20S pre-rRNA at site D to ge
1774930_at	cl1	THR4	Threonine synthase, conserved protein that catalyzes formation of threonine from O-phos
1774265_at	cl1	SUP35	Translation termination factor eRF3; altered protein conformation creates the [PSI(+)]
1774604_at	cl1	THS1	Threonyl-tRNA synthetase, essential cytoplasmic protein
1779533_at	cl1	NUP85	Subunit of the Nup84p subcomplex of the nuclear pore complex (NPC), required for assemb
1776921_at	cl1	RAD3	5' to 3' DNA helicase, involved in nucleotide excision repair and transcription; subuni
1779553_at	cl1	RKM4	Ribosomal lysine methyltransferase specific for monomethylation of Rpl42ap and Rpl42bp
1778963_at	cl1	MAK11	Protein involved in an early, nucleolar step of 60S ribosomal subunit biogenesis; essen
1779963_at	cl1	---	---
1778702_at	cl1	HTS1	Cytoplasmic and mitochondrial histidine tRNA synthetase; encoded by a single nuclear ge
1771353_at	cl1	GRS1	Cytoplasmic and mitochondrial glycyl-tRNA synthase that ligates glycine to the cognate
1770507_at	cl1	GCD14	Subunit of tRNA (1-methyladenosine) methyltransferase, with Gcd10p, required for the mo
1780138_at	cl1	LEU9	Alpha-isopropylmalate synthase II (2-isopropylmalate synthase), catalyzes the first ste
1772003_at	cl1	LYS9	Saccharopine dehydrogenase (NADP+, L-glutamate-forming); catalyzes the formation of sac
1777314_at	cl1	SUI2	Alpha subunit of the translation initiation factor eIF2, involved in the identification
1775760_at	cl1	TSC13	Enoyl reductase that catalyzes the last step in each cycle of very long chain fatty aci
1777650_at	cl1	ZRC1	Vacuolar membrane zinc transporter, transports zinc from the cytosol into the vacuole f
1775218_at	cl1	GND1	6-phosphogluconate dehydrogenase (decarboxylating), catalyzes an NADPH regenerating rea
1771962_at	cl1	ARO7	Chorismate mutase, catalyzes the conversion of chorismate to prephenate to initiate the
1777630_at	cl1	URA1	Dihydroorotate dehydrogenase, catalyzes the fourth enzymatic step in the de novo biosyn
1773772_at	cl1	LRP1	Nuclear exosome-associated nucleic acid binding protein; involved in RNA processing, su
1777372_at	cl1	CCM1	Mitochondrial 15s rRNA-binding protein; required for intron removal of COB and COX1 pre
1777877_at	cl1	IMH1	Protein involved in vesicular transport, mediates transport between an endosomal compar
1779819_at	cl1	ARP5	Nuclear actin-related protein involved in chromatin remodeling, component of chromatin-
1771293_at	cl1	CCA1	ATP (CTP):tRNA-specific tRNA nucleotidyltransferase; different forms targeted to the nu
1775417_at	cl1	HCR1	Dual function protein involved in translation initiation as a substoichiometric compone
1775450_at	cl1	---	---
1772250_at	cl1	ERV25	Protein that forms a heterotrimeric complex with Erp1, Erp2p, and Emp24, member of the
1777756_at	cl1	YET3	Protein of unknown function; YET3 null mutant decreases the level of secreted invertase
1775351_at	cl1	GCS1	ADP-ribosylation factor GTPase activating protein (ARF GAP), involved in ER-Golgi trans
1776210_at	cl1	VOA1	Endoplasmic reticulum protein that functions, together with other assembly factors, in
1774739_at	cl1	HIS5	Histidinol-phosphate aminotransferase, catalyzes the seventh step in histidine biosynth
1776961_at	cl1	GPM1	Tetrameric phosphoglycerate mutase, mediates the conversion of 3-phosphoglycerate to 2-
1772700_at	cl1	APA1	Diadenosine 5',5''-P1,P4-tetraphosphate phosphorylase I (AP4A phosphorylase), involved
1774079_at	cl1	RSM23	Mitochondrial ribosomal protein of the small subunit, has similarity to mammalian apopt
1769782_at	cl1	CBP3	Mitochondrial protein required for assembly of ubiquinol cytochrome-c reductase complex
1778793_at	cl1	RNA1	GTPase activating protein (GAP) for Gsp1p, involved in nuclear transport
1771135_at	cl1	CCT6	Subunit of the cytosolic chaperonin Cct ring complex, related to Tcp1p, essential prote
1779674_at	cl1	TIM50	Essential component of the Translocase of the Inner Mitochondrial membrane (TIM23 compl
1770256_at	cl1	EMC2	Member of a transmembrane complex required for efficient folding of proteins in the ER;
1778033_at	cl1	NFU1	Protein involved in iron metabolism in mitochondria; similar to NifU, which is a protei
1777234_at	cl1	NUP57	Nucleoporin, essential subunit of the nuclear pore complex (NPC), functions as the orga
1779134_at	cl1	SUR7	Plasma membrane protein that localizes to furrow-like invaginations (MCC patches); comp
1776034_at	cl1	ORM1	Evolutionarily conserved protein, similar to Orm2p, required for resistance to agents t
1773151_at	cl1	ATP14	Subunit h of the F0 sector of mitochondrial F1F0 ATP synthase, which is a large, evolut
1779571_at	cl1	SCM4	Potential regulatory effector of CDC4 function, suppresses a temperature-sensitive alle
1776708_at	cl1	SNF4	Activating gamma subunit of the AMP-activated Snf1p kinase complex (contains Snf1p and
1779525_at	cl1	RRP7	Essential protein involved in rRNA processing and ribosome biogenesis
1775262_at	cl1	CDC20	Cell-cycle regulated activator of anaphase-promoting complex/cyclosome (APC/C), which i
1771559_at	cl1	---	---
1777150_at	cl1	ATP11	Molecular chaperone, required for the assembly of alpha and beta subunits into the F1 s
1773480_at	cl1	ARC19	Subunit of the ARP2/3 complex, which is required for the motility and integrity of cort
1772137_at	cl1	TIM21	Nonessential subunit of the Translocase of the Inner Mitochondrial membrane (TIM23 comp
1770949_at	cl1	MCM1	Transcription factor involved in cell-type-specific transcription and pheromone respons
1778532_at	cl1	AHP1	Thiol-specific peroxiredoxin, reduces hydroperoxides to protect against oxidative damag
1773353_at	cl1	PAB1	Poly(A) binding protein, part of the 3'-end RNA-processing complex, mediates interactio
1776096_at	cl1	---	---
1774696_at	cl1	HSP31	Possible chaperone and cysteine protease with similarity to E. coli Hsp31; member of th
1772183_at	cl1	AIM31	Putative protein of unknown function; GFP-fusion protein localizes to mitochondria; may
1778679_at	cl1	PRP21	Subunit of the SF3a splicing factor complex, required for spliceosome assembly
1775091_at	cl1	MED6	Subunit of the RNA polymerase II mediator complex; associates with core polymerase subu
1772624_at	cl1	MRP7	Mitochondrial ribosomal protein of the large subunit
1773165_at	cl1	KEI1	Component of inositol phosphorylceramide (IPC) synthase; forms a complex with Aur1p and
1775861_at	cl1	SHE3	Protein that acts as an adaptor between Myo4p and the She2p-mRNA complex; part of the m
1774728_at	cl1	VPS9	A guanine nucleotide exchange factor involved in vesicle-mediated vacuolar protein tran
1775144_at	cl1	SRB7	Subunit of the RNA polymerase II mediator complex; associates with core polymerase subu
1779367_at	cl1	TOA1	TFIIA large subunit; involved in transcriptional activation, acts as antirepressor or a
1776180_at	cl1	SRP102	Signal recognition particle (SRP) receptor beta subunit; involved in SRP-dependent prot
1773850_at	cl1	MRPL22	Mitochondrial ribosomal protein of the large subunit
1774556_at	cl1	HCH1	Heat shock protein regulator that binds to Hsp90p and may stimulate ATPase activity; or
1776388_at	cl1	PPA2	Mitochondrial inorganic pyrophosphatase, required for mitochondrial function and possib
1772043_at	cl1	YPD1	Phosphorelay intermediate protein, phosphorylated by the plasma membrane sensor Sln1p i
1779435_at	cl1	---	---
1770207_at	cl1	MRP21	Mitochondrial ribosomal protein of the small subunit; MRP21 exhibits genetic interactio
1771638_at	cl1	MRPL7	Mitochondrial ribosomal protein of the large subunit
1778929_at	cl1	ADO1	Adenosine kinase, required for the utilization of S-adenosylmethionine (AdoMet); may be
1771542_at	cl1	RPC19	RNA polymerase subunit AC19, common to RNA polymerases I and III
1772632_at	cl1	TIF35	eIF3g subunit of the core complex of translation initiation factor 3 (eIF3), which is e
1776996_at	cl1	GIS2	Protein with seven cysteine-rich CCHC zinc-finger motifs, similar to human CNBP, propos
1770466_at	cl1	MRF1	Mitochondrial translation release factor, involved in stop codon recognition and hydrol
1778766_at	cl1	OAC1	Mitochondrial inner membrane transporter, transports oxaloacetate, sulfate, thiosulfate
1778691_at	cl1	SMD1	Core Sm protein Sm D1; part of heteroheptameric complex (with Smb1p, Smd2p, Smd3p, Sme1
1770106_at	cl1	SLX9	Protein required for pre-rRNA processing; associated with the 90S pre-ribosome and 43S
1778167_at	cl1	SEC62	Essential subunit of Sec63 complex (Sec63p, Sec62p, Sec66p and Sec72p); with Sec61 comp
1774170_at	cl1	RSA3	Protein with a likely role in ribosomal maturation, required for accumulation of wild-t
1776856_at	cl1	VPS75	NAP family histone chaperone; binds to histones and Rtt109p, stimulating histone acetyl
1770662_at	cl1	TMA22	Protein of unknown function; associates with ribosomes and has a putative RNA binding d
1779507_at	cl1	TSR3	Protein required for correct processing of the 20S pre-rRNA at site D to generate matur
1778347_at	cl1	NOP15	Constituent of 66S pre-ribosomal particles, involved in 60S ribosomal subunit biogenesi
1772579_at	cl1	LSM12	Protein of unknown function that may function in RNA processing; interacts with Pbp1p a
1776846_at	cl1	SEC72	Non-essential subunit of Sec63 complex (Sec63p, Sec62p, Sec66p and Sec72p); with Sec61
1777967_at	cl1	SNM1	Subunit of RNase MRP, which cleaves pre-rRNA and has a role in cell cycle-regulated deg
1772783_at	cl1	NNT1	Putative nicotinamide N-methyltransferase, has a role in rDNA silencing and in lifespan
1771324_at	cl1	KRR1	Essential nucleolar protein required for the synthesis of 18S rRNA and for the assembly
1779468_at	cl1	URA4	Dihydroorotase, catalyzes the third enzymatic step in the de novo biosynthesis of pyrim
1773385_at	cl1	PSF2	Subunit of the GINS complex (Sld5p, Psf1p, Psf2p, Psf3p), which is localized to DNA rep
1778784_at	cl1	IDI1	Isopentenyl diphosphate:dimethylallyl diphosphate isomerase (IPP isomerase), catalyzes
1771100_at	cl1	FZF1	Transcription factor involved in sulfite metabolism, sole identified regulatory target
1773343_at	cl1	UBA3	Protein that acts together with Ula1p to activate Rub1p before its conjugation to prote
1770589_at	cl1	TMA16	Protein of unknown function that associates with ribosomes
1774362_at	cl1	NOP16	Constituent of 66S pre-ribosomal particles, involved in 60S ribosomal subunit biogenesi
1778315_at	cl1	FAP7	Essential NTPase required for small ribosome subunit synthesis, mediates processing of
1771271_at	cl1	---	---
1779767_at	cl1	ECM31	Ketopantoate hydroxymethyltransferase, required for pantothenic acid biosynthesis, conv
1776621_at	cl1	RPC25	RNA polymerase III subunit C25, required for transcription initiation; forms a heterodi
1774175_at	cl1	ESF2	Essential nucleolar protein involved in pre-18S rRNA processing; binds to RNA and stimu
1779680_at	cl1	---	---
1770436_at	cl1	ERV41	Protein localized to COPII-coated vesicles, forms a complex with Erv46p; involved in th
1772827_at	cl1	TRM8	Subunit of a tRNA methyltransferase complex composed of Trm8p and Trm82p that catalyzes
1772239_at	cl1	RLP7	Nucleolar protein with similarity to large ribosomal subunit L7 proteins; constituent o
1773816_at	cl1	GPX2	Phospholipid hydroperoxide glutathione peroxidase induced by glucose starvation that pr
1779514_at	cl1	ALB1	Shuttling pre-60S factor; involved in the biogenesis of ribosomal large subunit; intera
1774470_at	cl1	---	---
1778073_at	cl1	TRM10	tRNA methyltransferase, methylates the N-1 position of guanosine in tRNAs
1771781_at	cl1	DPH5	Methyltransferase required for synthesis of diphthamide, which is a modified histidine
1771816_at	cl1	MRI1	5'-methylthioribose-1-phosphate isomerase; catalyzes the isomerization of 5-methylthior
1770750_at	cl1	PRS4	5-phospho-ribosyl-1(alpha)-pyrophosphate synthetase, synthesizes PRPP, which is require
1775172_at	cl1	FCF2	Essential nucleolar protein involved in the early steps of 35S rRNA processing; interac
1777204_at	cl1	FYV7	Essential protein required for maturation of 18S rRNA; required for survival upon expos
1769484_at	cl1	PUS4	Pseudouridine synthase, catalyzes only the formation of pseudouridine-55 (Psi55), a hig
1776418_at	cl1	ARF1	ADP-ribosylation factor, GTPase of the Ras superfamily involved in regulation of coated
1775928_at	cl1	ADK1	Adenylate kinase, required for purine metabolism; localized to the cytoplasm and the mi
1770839_at	cl1	MED4	Subunit of the RNA polymerase II mediator complex; associates with core polymerase subu
1778751_at	cl1	FYV4	Protein of unknown function, required for survival upon exposure to K1 killer toxin
1773941_at	cl1	RRT14	Putative protein of unknown function; identified in a screen for mutants with decreased
1779773_at	cl1	CMS1	Subunit of U3-containing 90S preribosome processome complex involved in production of 1
1774505_at	cl1	SYF2	Member of the NineTeen Complex (NTC) that contains Prp19p and stabilizes U6 snRNA in ca
1770709_at	cl1	TMA20	Protein of unknown function that associates with ribosomes and has a putative RNA bindi
1771649_at	cl1	---	---
1777277_at	cl1	CIA1	WD40 repeat protein involved in assembly of cytosolic and nuclear iron-sulfur proteins;
1771367_at	cl1	RPP1	Subunit of both RNase MRP, which cleaves pre-rRNA, and nuclear RNase P, which cleaves t
1773590_at	cl1	PAA1	Polyamine acetyltransferase; acetylates polyamines (e.g. putrescine, spermidine, spermi
1773815_at	cl1	MRPL25	Mitochondrial ribosomal protein of the large subunit
1774154_at	cl1	YPT11	Rab family GTPase that interacts with the C-terminal tail domain of Myo2p; mediates dis
1770344_at	cl1	SWP1	Delta subunit of the oligosaccharyl transferase glycoprotein complex, which is required
1769356_at	cl1	---	---
1775307_at	cl1	CAB4	Probable pantetheine-phosphate adenylyltransferase (PPAT), which catalyzes the fourth s
1769510_at	cl1	HOM6	Homoserine dehydrogenase (L-homoserine:NADP oxidoreductase), dimeric enzyme that cataly
1772386_at	cl1	NTG1	DNA N-glycosylase and apurinic/apyrimidinic (AP) lyase involved in base excision repair
1777399_at	cl1	ARD1	Subunit of N-terminal acetyltransferase NatA (Nat1p, Ard1p, Nat5p); acetylates many pro
1778934_at	cl1	GET1	Subunit of the GET complex; involved in insertion of proteins into the ER membrane; req
1774045_at	cl1	GRX3	Hydroperoxide and superoxide-radical responsive glutathione-dependent oxidoreductase; m
1771215_at	cl1	MET22	Bisphosphate-3'-nucleotidase, involved in salt tolerance and methionine biogenesis; dep
1774666_at	cl1	SEC66	Non-essential subunit of Sec63 complex (Sec63p, Sec62p, Sec66p and Sec72p); with Sec61
1774846_at	cl1	SEC28	Epsilon-COP subunit of the coatomer; regulates retrograde Golgi-to-ER protein traffic;
1777156_at	cl1	PHA2	Prephenate dehydratase, catalyzes the conversion of prephanate to phenylpyruvate, which
1778627_at	cl1	RPB3	RNA polymerase II third largest subunit B44, part of central core; similar to prokaryot
1774424_at	cl1	COX5A	Subunit Va of cytochrome c oxidase, which is the terminal member of the mitochondrial i
1775523_at	cl1	ARC18	Subunit of the ARP2/3 complex, which is required for the motility and integrity of cort
1778477_at	cl1	TPM2	Minor isoform of tropomyosin, binds to and stabilizes actin cables and filaments, which
1773667_at	cl1	DOG2	2-deoxyglucose-6-phosphate phosphatase, member of a family of low molecular weight phos
1774161_at	cl1	PFY1	Profilin, binds actin, phosphatidylinositol 4,5-bisphosphate, and polyproline regions;
1777321_at	cl1	QCR7	Subunit 7 of the ubiquinol cytochrome-c reductase complex, which is a component of the
1773919_at	cl1	COX8	Subunit VIII of cytochrome c oxidase, which is the terminal member of the mitochondrial
1779832_at	cl1	FMP37	Putative protein of unknown function; highly conserved across species and orthologous t
1776174_at	cl1	PCL7	Pho85p cyclin of the Pho80p subfamily, forms a functional kinase complex with Pho85p wh
1771886_at	cl1	---	---
1774861_at	cl1	RET3	Zeta subunit of the coatomer complex (COPI), which coats Golgi-derived transport vesicl
1777657_at	cl1	---	---
1776884_at	cl1	---	---
1774121_at	cl1	RCR1	Protein of the ER membrane involved in cell wall chitin deposition; may function in the
1776417_at	cl1	CTR2	Putative low-affinity copper transporter of the vacuolar membrane; mutation confers res
1773107_at	cl1	TFP3	Vacuolar ATPase V0 domain subunit c', involved in proton transport activity; hydrophobi
1769931_at	cl1	BET3	Hydrophilic protein that acts in conjunction with SNARE proteins in targeting and fusio
1770082_at	cl1	GUK1	Guanylate kinase, converts GMP to GDP; required for growth and mannose outer chain elon
1770660_at	cl1	NCB2	Subunit of a heterodimeric NC2 transcription regulator complex with Bur6p; complex bind
1779933_at	cl1	CMD1	Calmodulin; Ca++ binding protein that regulates Ca++ independent processes (mitosis, bu
1771897_at	cl1	RHO1	GTP-binding protein of the rho subfamily of Ras-like proteins, involved in establishmen
1777060_at	cl1	SRP14	Signal recognition particle (SRP) subunit, interacts with the RNA component of SRP to f
1775517_at	cl1	HIS3	Imidazoleglycerol-phosphate dehydratase, catalyzes the sixth step in histidine biosynth
1770987_at	cl1	SEC22	R-SNARE protein; assembles into SNARE complex with Bet1p, Bos1p and Sed5p; cycles betwe
1779737_at	cl1	CDC36	Component of the CCR4-NOT complex, which has multiple roles in regulating mRNA levels i
1777896_at	cl1	MLC1	Essential light chain for Myo1p, light chain for Myo2p; stabilizes Myo2p by binding to
1771472_at	cl1	RAM2	Alpha subunit of both the farnesyltransferase and type I geranylgeranyltransferase that
1775322_at	cl1	CCS1	Copper chaperone for superoxide dismutase Sod1p, involved in oxidative stress protectio
1774180_at	cl1	LSM2	Lsm (Like Sm) protein; part of heteroheptameric complexes (Lsm2p-7p and either Lsm1p or
1777429_at	cl1	CBR1	Microsomal cytochrome b reductase, not essential for viability; also detected in mitoch
1771183_at	cl1	ERG2	C-8 sterol isomerase, catalyzes the isomerization of the delta-8 double bond to the del
1778830_at	cl1	FLO1	Lectin-like protein involved in flocculation, cell wall protein that binds to mannose c
1773181_at	cl1	CPR3	Mitochondrial peptidyl-prolyl cis-trans isomerase (cyclophilin), catalyzes the cis-tran
1773172_at	cl1	LSM1	Lsm (Like Sm) protein; forms heteroheptameric complex (with Lsm2p, Lsm3p, Lsm4p, Lsm5p,
1770740_at	cl1	AGE2	ADP-ribosylation factor (ARF) GTPase activating protein (GAP) effector, involved in Tra
1778659_at	cl1	COQ5	2-hexaprenyl-6-methoxy-1,4-benzoquinone methyltransferase, involved in ubiquinone (Coen
1775245_at	cl1	MRPL23	Mitochondrial ribosomal protein of the large subunit
1776949_at	cl1	---	---
1778107_at	cl1	TIM17	Essential subunit of the Translocase of the Inner Mitochondrial membrane (TIM23 complex
1775645_at	cl1	REX2	3'-5' RNA exonuclease; involved in 3'-end processing of U4 and U5 snRNAs, 5S and 5.8S r
1775966_at	cl1	---	---
1778759_at	cl1	EGD2	Alpha subunit of the heteromeric nascent polypeptide-associated complex (NAC) involved
1769775_at	cl1	SOP4	ER-membrane protein; suppressor of pma1-7, deletion of SOP4 slows down the export of wi
1774779_at	cl1	YPT31	Rab family GTPase, very similar to Ypt32p; involved in the exocytic pathway; mediates i
1770014_at	cl1	VMA8	Subunit D of the eight-subunit V1 peripheral membrane domain of the vacuolar H+-ATPase
1778788_at	cl1	UBC4	Ubiquitin-conjugating enzyme (E2), mediates degradation of abnormal or excess proteins,
1776817_at	cl1	---	---
1777498_at	cl1	SCS2	Integral ER membrane protein that regulates phospholipid metabolism via an interaction
1779654_s_at	cl1	SAM4	S-adenosylmethionine-homocysteine methyltransferase, functions along with Mht1p in the
1775563_at	cl1	ODC2	Mitochondrial inner membrane transporter, exports 2-oxoadipate and 2-oxoglutarate from
1773669_at	cl1	UTP23	Essential nucleolar protein that is a component of the SSU (small subunit) processome i
1775269_at	cl1	ERV15	Protein involved in export of proteins from the endoplasmic reticulum, has similarity t
1776333_at	cl1	---	---
1774937_at	cl1	PDC5	Minor isoform of pyruvate decarboxylase, key enzyme in alcoholic fermentation, decarbox
1771209_at	cl1	SRP21	Subunit of the signal recognition particle (SRP), which functions in protein targeting
1777850_at	cl1	---	---
1776886_at	cl1	TAN1	Putative tRNA acetyltransferase, RNA-binding protein required for the formation of the
1771193_at	cl1	TAT2	High affinity tryptophan and tyrosine permease, overexpression confers FK506 and FTY720
1772805_at	cl1	UTP22	Possible U3 snoRNP protein involved in maturation of pre-18S rRNA, based on computation
1775732_at	cl1	PUS7	Pseudouridine synthase, catalyzes pseudouridylation at position 35 in U2 snRNA, positio
1779097_at	cl1	RKI1	Ribose-5-phosphate ketol-isomerase, catalyzes the interconversion of ribose 5-phosphate
1775468_at	cl1	NHP2	Nuclear protein related to mammalian high mobility group (HMG) proteins, essential for
1779287_at	cl1	NOG2	Putative GTPase that associates with pre-60S ribosomal subunits in the nucleolus and is
1778323_at	cl1	RRP9	Protein involved in pre-rRNA processing, associated with U3 snRNP; component of small r
1771565_at	cl1	ATC1	Nuclear protein, possibly involved in regulation of cation stress responses and/or in t
1774914_at	cl1	---	---
1773707_at	cl1	YAR1	Cytoplasmic ankyrin-repeat containing protein of unknown function, proposed to link the
1773605_at	cl1	NOP13	Nucleolar protein found in preribosomal complexes; contains an RNA recognition motif (R
1771626_at	cl1	RPF2	Essential protein involved in the processing of pre-rRNA and the assembly of the 60S ri
1775167_at	cl1	RPS26B	Protein component of the small (40S) ribosomal subunit; nearly identical to Rps26Ap and
1773086_at	cl1	TRM82	Subunit of a tRNA methyltransferase complex composed of Trm8p and Trm82p that catalyzes
1773528_at	cl1	GEP3	Protein of unknown function; null mutant is defective in respiration and interacts synt
1772114_at	cl1	SMY2	Protein of unknown function involved in COPII vesicle formation; interacts with the Sec
1770157_at	cl1	BCP1	Essential protein involved in nuclear export of Mss4p, which is a lipid kinase that gen
1771868_at	cl1	---	---
1777559_at	cl1	PMU1	Putative phosphomutase, contains a region homologous to the active site of phosphomutas
1774685_at	cl1	ACA1	Basic leucine zipper (bZIP) transcription factor of the ATF/CREB family, may regulate t
1774561_at	cl1	RMP1	Subunit of RNase MRP, which processes pre-rRNA and has a role in cell cycle-regulated d
1776885_at	cl1	STE12	Transcription factor that is activated by a MAP kinase signaling cascade, activates gen
1769374_at	cl1	MOB2	Component of the RAM signaling network, that activates the Cbk1p kinase, thereby facili
1771901_at	cl1	LOS1	Nuclear pore protein involved in nuclear export of pre-tRNA and in re-export of mature
1774641_at	cl1	PRP19	Splicing factor associated with the spliceosome; contains a U-box, a motif found in a c
1773540_at	cl1	PRO1	Gamma-glutamyl kinase, catalyzes the first step in proline biosynthesis
1775722_at	cl1	RRP4	Exosome non-catalytic core component; involved in 3'-5' RNA processing and degradation
1771725_at	cl1	---	---
1776524_at	cl1	---	---
1777403_at	cl1	IMP3	Component of the SSU processome, which is required for pre-18S rRNA processing, essenti
1770806_at	cl1	---	---
1769383_at	cl1	MRS1	Protein required for the splicing of two mitochondrial group I introns (BI3 in COB and
1773194_at	cl1	TIM18	Component of the mitochondrial TIM22 complex involved in insertion of polytopic protein
1770109_at	cl1	RPL14B	Protein component of the large (60S) ribosomal subunit, nearly identical to Rpl14Ap and
1770612_at	cl1	RPL24B	Ribosomal protein L30 of the large (60S) ribosomal subunit, nearly identical to Rpl24Ap
1772208_at	cl1	RPS11B	Protein component of the small (40S) ribosomal subunit; identical to Rps11Ap and has si
1769829_at	cl1	RPS18A	Protein component of the small (40S) ribosomal subunit; nearly identical to Rps18Bp and
1774748_at	cl1	CDC33	Cytoplasmic mRNA cap binding protein and translation initiation factor eIF4E; the eIF4E
1770376_at	cl1	CAF16	Part of evolutionarily-conserved CCR4-NOT regulatory complex; contains single ABC-type
1777462_at	cl1	MRM1	Ribose methyltransferase that modifies a functionally critical, conserved nucleotide in
1775454_at	cl1	LHP1	RNA binding protein required for maturation of tRNA and U6 snRNA precursors; acts as a
1769765_at	cl1	RPL19A	Protein component of the large (60S) ribosomal subunit, nearly identical to Rpl19Bp and
1780076_at	cl1	TIF11	Translation initiation factor eIF1A, essential protein that forms a complex with Sui1p
1770624_at	cl1	PAC10	Part of the heteromeric co-chaperone GimC/prefoldin complex, which promotes efficient p
1770979_at	cl1	FLX1	Protein required for transport of flavin adenine dinucleotide (FAD), a synthesis produc
1769743_s_at	cl1	RPL35A /// RPL35B	Protein component of the large (60S) ribosomal subunit, identical to Rpl35Bp and has si
1774275_at	cl1	RPS17A	Ribosomal protein 51 (rp51) of the small (40s) subunit; nearly identical to Rps17Bp and
1770500_at	cl1	RPL19B	Protein component of the large (60S) ribosomal subunit, nearly identical to Rpl19Ap and
1778219_at	cl1	RPB8	RNA polymerase subunit ABC14.5, common to RNA polymerases I, II, and III
1773307_at	cl1	URA6	Uridylate kinase, catalyzes the seventh enzymatic step in the de novo biosynthesis of p
1777351_at	cl1	STE14	Farnesyl cysteine-carboxyl methyltransferase, mediates the carboxyl methylation step du
1778451_s_at	cl1	RPL21A /// RPL21B	Protein component of the large (60S) ribosomal subunit, nearly identical to Rpl21Bp and
1773292_at	cl1	RPL26B	Protein component of the large (60S) ribosomal subunit, nearly identical to Rpl26Ap and
1773960_at	cl1	RPS16B	Protein component of the small (40S) ribosomal subunit; identical to Rps16Ap and has si
1770284_at	cl1	RPL37A	Protein component of the large (60S) ribosomal subunit, has similarity to Rpl37Bp and t
1774621_at	cl1	RPL36A	N-terminally acetylated protein component of the large (60S) ribosomal subunit, nearly
1777104_at	cl1	RPL6A	N-terminally acetylated protein component of the large (60S) ribosomal subunit, has sim
1772975_at	cl1	RPS3	Protein component of the small (40S) ribosomal subunit, has apurinic/apyrimidinic (AP)
1776927_at	cl1	RPL9A	Protein component of the large (60S) ribosomal subunit, nearly identical to Rpl9Bp and
1772734_at	cl1	RPL9B	Protein component of the large (60S) ribosomal subunit, nearly identical to Rpl9Ap and
1769858_at	cl1	RPL15A	Protein component of the large (60S) ribosomal subunit, nearly identical to Rpl15Bp and
1771302_at	cl1	---	---
1779816_at	cl1	RPL33B	Ribosomal protein L37 of the large (60S) ribosomal subunit, nearly identical to Rpl33Ap
1772638_at	cl1	RPL26A	Protein component of the large (60S) ribosomal subunit, nearly identical to Rpl26Bp and
1771396_at	cl1	BRX1	Nucleolar protein, constituent of 66S pre-ribosomal particles; depletion leads to defec
1780180_x_at	cl1	RPS10A	Protein component of the small (40S) ribosomal subunit; nearly identical to Rps10Bp and
1777990_at	cl1	RPS10A	Protein component of the small (40S) ribosomal subunit; nearly identical to Rps10Bp and
1777672_at	cl1	ETT1	Nuclear protein that inhibits replication of Brome mosaic virus in S. cerevisiae, which
1779532_at	cl1	RPL17B	Protein component of the large (60S) ribosomal subunit, nearly identical to Rpl17Ap and
1773510_at	cl1	RPL27B	Protein component of the large (60S) ribosomal subunit, nearly identical to Rpl27Ap and
1776735_at	cl1	RPL34A	Protein component of the large (60S) ribosomal subunit, nearly identical to Rpl34Bp and
1775536_at	cl1	RPL22A	Protein component of the large (60S) ribosomal subunit, has similarity to Rpl22Bp and t
1779787_at	cl1	RPL21A	Protein component of the large (60S) ribosomal subunit, nearly identical to Rpl21Bp and
1777555_at	cl1	RPL27A	Protein component of the large (60S) ribosomal subunit, nearly identical to Rpl27Bp and
1770925_at	cl1	FSH1	Putative serine hydrolase that localizes to both the nucleus and cytoplasm; sequence is
1775933_at	cl1	RPS25B	Protein component of the small (40S) ribosomal subunit; nearly identical to Rps25Ap and
1774349_at	cl1	MRT4	Protein involved in mRNA turnover and ribosome assembly, localizes to the nucleolus
1774719_at	cl1	CGR1	Protein involved in nucleolar integrity and processing of the pre-rRNA for the 60S ribo
1778487_at	cl1	RPA12	RNA polymerase I subunit A12.2; contains two zinc binding domains, and the N terminal d
1775150_at	cl1	NIP7	Nucleolar protein required for 60S ribosome subunit biogenesis, constituent of 66S pre-
1769877_at	cl1	RPL34B	Protein component of the large (60S) ribosomal subunit, nearly identical to Rpl34Ap and
1771911_at	cl1	RPL20A	Protein component of the large (60S) ribosomal subunit, nearly identical to Rpl20Bp and
1774234_at	cl1	PLP1	Protein that interacts with CCT (chaperonin containing TCP-1) complex and has a role in
1773177_at	cl1	SNL1	Protein of unknown function proposed to be involved in nuclear pore complex biogenesis
1779020_at	cl1	RPC11	RNA polymerase III subunit C11; mediates pol III RNA cleavage activity and is important
1778943_at	cl1	RIM2	Mitochondrial pyrimidine nucleotide transporter; imports pyrimidine nucleoside triphosp
1776853_at	cl1	RPS10B	Protein component of the small (40S) ribosomal subunit; nearly identical to Rps10Ap and
1770777_at	cl1	RPO26	RNA polymerase subunit ABC23, common to RNA polymerases I, II, and III; part of central
1775186_at	cl1	RPS14B	Ribosomal protein 59 of the small subunit, required for ribosome assembly and 20S pre-r
1772550_x_at	cl1	RPS10B	Protein component of the small (40S) ribosomal subunit; nearly identical to Rps10Ap and
1776678_at	cl1	CAF20	Phosphoprotein of the mRNA cap-binding complex involved in translational control, repre
1779946_at	cl1	AAH1	Adenine deaminase (adenine aminohydrolase), converts adenine to hypoxanthine; involved
1773963_at	cl1	---	---
1771706_at	cl1	RPB5	RNA polymerase subunit ABC27, common to RNA polymerases I, II, and III; contacts DNA an
1776748_at	cl1	FPR4	Peptidyl-prolyl cis-trans isomerase (PPIase) (proline isomerase) localized to the nucle
1770205_at	cl1	YVH1	Protein phosphatase involved in vegetative growth at low temperatures, sporulation, and
1773741_at	cl1	SEE1	Probable lysine methyltransferase involved in the dimethylation of eEF1A (Tef1p/Tef2p);
1779512_at	cl1	TRS20	One of 10 subunits of the transport protein particle (TRAPP) complex of the cis-Golgi w
1772212_at	cl1	VPH2	Integral membrane protein required for vacuolar H+-ATPase (V-ATPase) function, although
1771855_at	cl1	MRPL17	Mitochondrial ribosomal protein of the large subunit
1778381_at	cl1	DUS4	Dihydrouridine synthase, member of a widespread family of conserved proteins including
1777827_at	cl1	NOP10	Constituent of small nucleolar ribonucleoprotein particles containing H/ACA-type snoRNA
1772065_at	cl1	RPL12B	Protein component of the large (60S) ribosomal subunit, nearly identical to Rpl12Ap; rp
1776267_at	cl1	RPB10	RNA polymerase subunit ABC10-beta, common to RNA polymerases I, II, and III
1775959_at	cl1	---	---
1777979_at	cl1	GIR2	Highly-acidic cytoplasmic RWD domain-containing protein of unknown function; interacts
1774102_at	cl1	HUT1	Protein with a role in UDP-galactose transport to the Golgi lumen, has similarity to hu
1769390_s_at	cl1	RPS17A /// RPS17B	Ribosomal protein 51 (rp51) of the small (40s) subunit; nearly identical to Rps17Bp and
1779982_at	cl1	RPL32	Protein component of the large (60S) ribosomal subunit, has similarity to rat L32 ribos
1775594_s_at	cl1	RPL42A /// RPL42B	Protein component of the large (60S) ribosomal subunit, identical to Rpl42Bp and has si
1777134_at	cl1	RPL28	Ribosomal protein of the large (60S) ribosomal subunit, has similarity to E. coli L15 a
1776049_at	cl1	RPS19B	Protein component of the small (40S) ribosomal subunit, required for assembly and matur
1777035_at	cl1	RPL40A	Fusion protein, identical to Rpl40Bp, that is cleaved to yield ubiquitin and a ribosoma
1776238_at	cl1	---	---
1777121_at	cl1	RPA14	RNA polymerase I subunit A14
1774361_at	cl1	COQ2	Para hydroxybenzoate: polyprenyl transferase, catalyzes the second step in ubiquinone (
1769663_at	cl1	RPS29B	Protein component of the small (40S) ribosomal subunit; nearly identical to Rps29Ap and
1773820_x_at	cl1	RPS29B	Protein component of the small (40S) ribosomal subunit; nearly identical to Rps29Ap and
1780116_at	cl1	RPS21B	Protein component of the small (40S) ribosomal subunit; nearly identical to Rps21Ap and
1771502_at	cl1	RPL43A	Protein component of the large (60S) ribosomal subunit, identical to Rpl43Bp and has si
1779559_at	cl1	RPL43B	Protein component of the large (60S) ribosomal subunit, identical to Rpl43Ap and has si
1779144_at	cl1	RPS27A	Protein component of the small (40S) ribosomal subunit; nearly identical to Rps27Bp and
1772079_at	cl1	PML1	Subunit of the RES complex, which is required for nuclear retention of unspliced pre-mR
1779727_at	cl1	RPS27B	Protein component of the small (40S) ribosomal subunit; nearly identical to Rps27Ap and
1774826_at	cl1	TMA19	Protein that associates with ribosomes; homolog of translationally controlled tumor pro
1778133_s_at	cl1	RPL7A /// RPL7B	Protein component of the large (60S) ribosomal subunit, nearly identical to Rpl7Bp and
1771832_at	cl1	RPL12A	Protein component of the large (60S) ribosomal subunit, nearly identical to Rpl12Bp; rp
1780186_at	cl1	RPS31	Fusion protein that is cleaved to yield a ribosomal protein of the small (40S) subunit
1776370_at	cl1	RPL2A	Protein component of the large (60S) ribosomal subunit, identical to Rpl2Bp and has sim
1770136_at	cl1	RPS5	Protein component of the small (40S) ribosomal subunit, the least basic of the non-acid
1776025_at	cl1	RPS9B	Protein component of the small (40S) ribosomal subunit; nearly identical to Rps9Ap and
1779233_s_at	cl1	RPL1A /// RPL1B	N-terminally acetylated protein component of the large (60S) ribosomal subunit, nearly
1779154_s_at	cl1	RPS4A /// RPS4B	Protein component of the small (40S) ribosomal subunit; mutation affects 20S pre-rRNA p
1779782_at	cl1	RPS12	Protein component of the small (40S) ribosomal subunit; has similarity to rat ribosomal
1776365_s_at	cl1	RPS24A /// RPS24B	Protein component of the small (40S) ribosomal subunit; identical to Rps24Bp and has si
1774371_at	cl1	RPL33A	N-terminally acetylated ribosomal protein L37 of the large (60S) ribosomal subunit, nea
1771920_at	cl1	ASC1	G-protein beta subunit and guanine nucleotide dissociation inhibitor for Gpa2p; ortholo
1779218_s_at	cl1	RPS11A /// RPS11B	Protein component of the small (40S) ribosomal subunit; identical to Rps11Bp and has si
1778798_s_at	cl1	RPL18A /// RPL18B	Protein component of the large (60S) ribosomal subunit, identical to Rpl18Bp and has si
1773648_at	cl1	RPP1B	Ribosomal protein P1 beta, component of the ribosomal stalk, which is involved in inter
1776940_s_at	cl1	RPS19A /// RPS19B	Protein component of the small (40S) ribosomal subunit, required for assembly and matur
1780200_at	cl1	RPS16A	Protein component of the small (40S) ribosomal subunit; identical to Rps16Bp and has si
1775128_at	cl1	RPP2B	Ribosomal protein P2 beta, a component of the ribosomal stalk, which is involved in the
1773706_at	cl1	PNO1	Essential nucleolar protein required for pre-18S rRNA processing, interacts with Dim1p,
1771764_at	cl1	RAS1	GTPase involved in G-protein signaling in the adenylate cyclase activating pathway, pla
1777802_at	cl1	---	---
1777188_at	cl1	---	---
1778882_at	cl1	---	---
1776611_at	cl1	---	---
1772330_at	cl1	ERD1	Predicted membrane protein required for the retention of lumenal endoplasmic reticulum
1779599_at	cl1	RPL31A	Protein component of the large (60S) ribosomal subunit, nearly identical to Rpl31Bp and
1771490_at	cl1	NSA2	Protein constituent of 66S pre-ribosomal particles, contributes to processing of the 27
1772294_at	cl1	RPS29A	Protein component of the small (40S) ribosomal subunit; nearly identical to Rps29Bp and
1772433_x_at	cl1	RPS29A	Protein component of the small (40S) ribosomal subunit; nearly identical to Rps29Bp and
1779535_at	cl1	IMP4	Component of the SSU processome, which is required for pre-18S rRNA processing; interac
1775268_at	cl1	MRPL28	Mitochondrial ribosomal protein of the large subunit
1777341_at	cl1	MRPL16	Mitochondrial ribosomal protein of the large subunit
1774504_at	cl1	SNX3	Sorting nexin required to maintain late-Golgi resident enzymes in their proper location
1776925_at	cl1	CMC2	Protein of the mitochondrial intermembrane space with a role in respiratory chain compl
1770799_at	cl1	TIM11	Subunit e of mitochondrial F1F0-ATPase, which is a large, evolutionarily conserved enzy
1778367_at	cl1	ATP17	Subunit f of the F0 sector of mitochondrial F1F0 ATP synthase, which is a large, evolut
1771644_at	cl1	HRT1	RING finger containing subunit of Skp1-Cullin-F-box ubiquitin protein ligases (SCF); re
1778896_at	cl1	VMA7	Subunit F of the eight-subunit V1 peripheral membrane domain of vacuolar H+-ATPase (V-A
1773565_at	cl1	RIB4	Lumazine synthase (6,7-dimethyl-8-ribityllumazine synthase, also known as DMRL synthase
1778044_at	cl1	YCH1	Phosphatase with sequence similarity to Cdc25p, Arr2p and Mih1p; member of the single-d
1772887_at	cl1	YIP4	Protein that interacts with Rab GTPases, localized to late Golgi vesicles; computationa
1769319_at	cl1	COA1	Mitochondrial inner membrane protein required for assembly of the cytochrome c oxidase
1776908_at	cl1	TOM22	Component of the TOM (translocase of outer mitochondrial membrane) complex responsible
1769732_at	cl1	ATP19	Subunit k of the mitochondrial F1F0 ATP synthase, which is a large enzyme complex requi
1772786_at	cl1	AIM5	Protein of unknown function; the authentic, non-tagged protein is detected in purified
1778084_at	cl1	---	---
1773917_at	cl1	ACN9	Protein of the mitochondrial intermembrane space, required for acetate utilization and
1779859_at	cl1	ELF1	Transcription elongation factor that contains a conserved zinc finger domain; implicate
1776928_at	cl1	RDL2	Protein with rhodanese activity; contains a rhodanese-like domain similar to Rdl1p, Uba
1779551_at	cl1	TOA2	TFIIA small subunit; involved in transcriptional activation, acts as antirepressor or a
1777871_at	cl1	IMG1	Mitochondrial ribosomal protein of the large subunit, required for respiration and for
1779668_at	cl1	---	---
1773885_at	cl1	---	---
1778165_at	cl1	MHR1	Protein involved in homologous recombination in mitochondria; required for recombinatio
1778726_at	cl1	TIM13	Mitochondrial intermembrane space protein, forms a complex with Tim8p that delivers a s
1772671_at	cl1	MRP2	Mitochondrial ribosomal protein of the small subunit
1775451_at	cl1	OST4	Subunit of the oligosaccharyltransferase complex of the ER lumen, which catalyzes prote
1777269_at	cl1	ISY1	Member of NineTeen Complex (NTC) that contains Prp19p and stabilizes U6 snRNA in cataly
1774476_at	cl1	NAT5	Subunit of the N-terminal acetyltransferase NatA (Nat1p, Ard1p, Nat5p); N-terminally ac
1777921_at	cl1	---	---
1775957_at	cl1	BER1	Protein involved in microtubule-related processes, N-acetylation; GFP-fusion protein lo
1775277_at	cl1	MEH1	Component of the EGO complex, which is involved in the regulation of microautophagy, an
1775944_at	cl1	SCP1	Component of yeast cortical actin cytoskeleton, binds and cross links actin filaments;
1778613_at	cl1	ECM19	Putative protein of unknown function; the authentic, non-tagged protein is detected in
1770701_at	cl1	RPB4	RNA polymerase II subunit B32; forms two subunit dissociable complex with Rpb7p; involv
1777593_at	cl1	TIM9	Essential protein of the mitochondrial intermembrane space, forms a complex with Tim10p
1773873_at	cl1	MRPL50	Mitochondrial ribosomal protein of the large subunit, not essential for mitochondrial t
1778689_at	cl1	SUS1	Protein involved in mRNA export coupled transcription activation and elongation; compon
1774791_at	cl1	IES6	Protein that associates with the INO80 chromatin remodeling complex under low-salt cond
1773104_s_at	cl1	---	---
1773902_at	cl1	IRC22	Putative protein of unknown function; green fluorescent protein (GFP)-fusion localizes
1778045_at	cl1	POP5	Subunit of both RNase MRP, which cleaves pre-rRNA, and nuclear RNase P, which cleaves t
1773562_at	cl1	---	---
1774759_at	cl1	---	---
1777733_at	cl1	LSM6	Lsm (Like Sm) protein; part of heteroheptameric complexes (Lsm2p-7p and either Lsm1p or
1770460_at	cl1	MSY1	Mitochondrial tyrosyl-tRNA synthetase
1775445_at	cl1	MSE1	Mitochondrial glutamyl-tRNA synthetase, predicted to be palmitoylated
1776428_at	cl1	---	---
1775403_at	cl1	RPO21	RNA polymerase II largest subunit B220, part of central core; phosphorylation of C-term
1778717_at	cl1	CBS2	Mitochondrial translational activator of the COB mRNA; interacts with translating ribos
1776088_at	cl1	NRM1	Transcriptional co-repressor of MBF (MCB binding factor)-regulated gene expression; Nrm
1772613_at	cl1	---	---
1779669_at	cl1	MRPS8	Mitochondrial ribosomal protein of the small subunit
1773524_at	cl1	GPI12	ER membrane protein involved in the second step of glycosylphosphatidylinositol (GPI) a
1778601_at	cl1	FMC1	Mitochondrial matrix protein, required for assembly or stability at high temperature of
1779483_at	cl1	MUQ1	Choline phosphate cytidylyltransferase, catalyzes the second step of phosphatidylethano
1774813_at	cl1	MSR1	Mitochondrial arginyl-tRNA synthetase
1773268_at	cl1	MRP51	Mitochondrial ribosomal protein of the small subunit; MRP51 exhibits genetic interactio
1771837_at	cl1	MTR2	mRNA transport regulator, essential nuclear protein; Mex67p and Mtr2p form a mRNA expor
1773180_at	cl1	---	---
1771299_at	cl1	MRP1	Mitochondrial ribosomal protein of the small subunit; MRP1 exhibits genetic interaction
1775151_at	cl1	SWS2	Putative mitochondrial ribosomal protein of the small subunit, has similarity to E. col
1775250_at	cl1	ISD11	Protein required for mitochondrial iron-sulfur cluster biosynthesis
1769335_at	cl1	MRPL31	Mitochondrial ribosomal protein of the large subunit
1778577_at	cl1	TOM7	Component of the TOM (translocase of outer membrane) complex responsible for recognitio
1778780_at	cl1	MRPL39	Mitochondrial ribosomal protein of the large subunit
1770879_at	cl1	---	---
1771512_at	cl1	MRPL44	Mitochondrial ribosomal protein of the large subunit
1778209_at	cl1	MRPL33	Mitochondrial ribosomal protein of the large subunit
1770748_at	cl1	MDM35	Mitochondrial intermembrane space protein; mutation affects mitochondrial distribution
1769655_at	cl1	MRP49	Mitochondrial ribosomal protein of the large subunit, not essential for mitochondrial t
1771075_at	cl1	MRPL20	Mitochondrial ribosomal protein of the large subunit
1770395_at	cl1	SEN2	Subunit of the tRNA splicing endonuclease, which is composed of Sen2p, Sen15p, Sen34p,
1774253_at	cl1	MRPL19	Mitochondrial ribosomal protein of the large subunit
1769608_at	cl1	RMD9	Mitochondrial protein required for respiratory growth; mutant phenotype and genetic int
1779186_at	cl1	MRPL3	Mitochondrial ribosomal protein of the large subunit
1776290_at	cl1	AIM20	Putative protein of unknown function; overexpression causes a cell cycle delay or arres
1777790_at	cl1	RRP45	Exosome non-catalytic core component; involved in 3'-5' RNA processing and degradation
1778408_at	cl1	BAR1	Aspartyl protease secreted into the periplasmic space of mating type a cells, helps cel
1771733_at	cl1	MRP13	Mitochondrial ribosomal protein of the small subunit
1774898_at	cl1	IMG2	Mitochondrial ribosomal protein of the large subunit
1774833_at	cl1	COX17	Copper metallochaperone that transfers copper to Sco1p and Cox11p for eventual delivery
1775703_at	cl1	BRE1	E3 ubiquitin ligase, forms heterodimer with Rad6p to monoubiquinate histone H2B-K123, w
1774650_at	cl1	MSC6	Protein of unknown function; mutant is defective in directing meiotic recombination eve
1778061_at	cl1	---	---
1778566_at	cl1	MRP17	Mitochondrial ribosomal protein of the small subunit; MRP17 exhibits genetic interactio
1769866_at	cl1	MRPL15	Mitochondrial ribosomal protein of the large subunit
1775549_at	cl1	CMC1	Evolutionarily conserved copper-binding protein of the mitochondrial intermembrane spac
1773657_at	cl1	MRPS9	Mitochondrial ribosomal protein of the small subunit
1770487_at	cl1	COA4	Twin Cx(9)C protein involved in cytochrome c oxidase assembly or stability; localizes t
1771020_at	cl1	MRPL8	Mitochondrial ribosomal protein of the large subunit
1771061_at	cl1	MSK1	Mitochondrial lysine-tRNA synthetase, required for import of both aminoacylated and dea
1773866_at	cl1	PET123	Mitochondrial ribosomal protein of the small subunit; PET123 exhibits genetic interacti
1779738_at	cl1	PET117	Protein required for assembly of cytochrome c oxidase
1773910_at	cl1	TIM12	Essential protein of the inner mitochondrial membrane, peripherally localized; componen
1779759_at	cl1	RSM27	Mitochondrial ribosomal protein of the small subunit
1770092_at	cl1	---	---
1772920_at	cl1	FMN1	Riboflavin kinase, phosphorylates riboflavin to form riboflavin monophosphate (FMN), wh
1778089_at	cl1	YAH1	Ferredoxin of the mitochondrial matrix required for formation of cellular iron-sulfur p
1779555_at	cl1	SPT4	Protein involved in the regulating Pol I and Pol II transcription, pre-mRNA processing,
1775408_at	cl1	MZM1	Mitochondrial matrix protein with a role in maintaining the labile mitochondrial zinc p
1776896_at	cl1	SPE4	Spermine synthase, required for the biosynthesis of spermine and also involved in biosy
1780128_at	cl1	ATP12	Conserved protein required for assembly of alpha and beta subunits into the F1 sector o
1779356_at	cl1	MRPL6	Mitochondrial ribosomal protein of the large subunit
1771522_at	cl1	LIP2	Lipoyl ligase, involved in the modification of mitochondrial enzymes by the attachment
1775314_at	cl1	---	---
1776429_at	cl1	UAF30	Subunit of UAF (upstream activation factor), which is an RNA polymerase I specific tran
1776601_at	cl1	TOM5	Component of the TOM (translocase of outer membrane) complex responsible for recognitio
1777337_at	cl1	NAM9	Mitochondrial ribosomal component of the small subunit
1775644_at	cl1	MRPL9	Mitochondrial ribosomal protein of the large subunit
1773161_at	cl1	MRPL49	Mitochondrial ribosomal protein of the large subunit
1772541_at	cl1	RML2	Mitochondrial ribosomal protein of the large subunit, has similarity to E. coli L2 ribo
1776571_at	cl1	MRPL35	Mitochondrial ribosomal protein of the large subunit
1775876_at	cl1	HER2	Subunit of the trimeric GatFAB AmidoTransferase(AdT) complex; involved in the formation
1769614_at	cl1	MID1	N-glycosylated integral membrane protein of the ER membrane and plasma membrane, functi
1773362_at	cl1	MRPL27	Mitochondrial ribosomal protein of the large subunit
1776574_at	cl1	MRPL51	Mitochondrial ribosomal protein of the large subunit
1775244_at	cl1	OMS1	Protein integral to the mitochondrial membrane; has a conserved methyltransferase motif
1780201_at	cl1	MSW1	Mitochondrial tryptophanyl-tRNA synthetase
1778783_at	cl1	MET31	Zinc-finger DNA-binding protein, involved in transcriptional regulation of the methioni
1776281_at	cl1	GMH1	Golgi membrane protein of unknown function, interacts with Gea1p and Gea2p; required fo
1775222_at	cl1	SAS3	Histone acetyltransferase catalytic subunit of NuA3 complex that acetylates histone H3,
1779270_at	cl1	BUD7	Member of the ChAPs family of proteins (Chs5p-Arf1p-binding proteins: Bch1p, Bch2p, Bud
1776936_at	cl1	GPM3	Homolog of Gpm1p phosphoglycerate mutase, which converts 3-phosphoglycerate to 2-phosph
1772477_at	cl1	---	---
1776359_at	cl1	PUS9	Mitochondrial tRNA:pseudouridine synthase, catalyzes the formation of pseudouridine at
1772198_at	cl1	---	---
1771766_at	cl1	MAP1	Methionine aminopeptidase, catalyzes the cotranslational removal of N-terminal methioni
1775174_at	cl1	FOL3	Dihydrofolate synthetase, involved in folic acid biosynthesis; catalyzes the conversion
1776763_at	cl1	CLN2	G1 cyclin involved in regulation of the cell cycle; activates Cdc28p kinase to promote
1773157_at	cl1	STE2	Receptor for alpha-factor pheromone; seven transmembrane-domain GPCR that interacts wit
1776314_at	cl1	---	---
1778131_at	cl1	AIM36	Protein of unknown function; null mutant displays reduced respiratory growth and elevat
1775188_at	cl1	MRPL38	Mitochondrial ribosomal protein of the large subunit; appears as two protein spots (YmL
1772084_at	cl1	FUS3	Mitogen-activated serine/threonine protein kinase involved in mating; phosphoactivated
1776117_at	cl1	MFA2	Mating pheromone a-factor, made by a cells; interacts with alpha cells to induce cell c
1774110_at	cl1	CET1	Beta (RNA 5'-triphosphatase) subunit of the mRNA capping enzyme, a heterodimer (the oth
1775704_at	cl1	EMP47	Integral membrane component of endoplasmic reticulum-derived COPII-coated vesicles, whi
1779890_at	cl1	ARP9	Component of both the SWI/SNF and RSC chromatin remodeling complexes; actin-related pro
1773309_at	cl1	MED1	Subunit of the RNA polymerase II mediator complex; associates with core polymerase subu
1778733_at	cl1	PAF1	Component of the Paf1p complex that binds to and modulates the activity of RNA polymera
1772174_at	cl1	RRP14	Essential protein, constituent of 66S pre-ribosomal particles; interacts with proteins
1770876_at	cl1	NOP14	Nucleolar protein, forms a complex with Noc4p that mediates maturation and nuclear expo
1779720_at	cl1	RIO1	Essential serine kinase involved in cell cycle progression and processing of the 20S pr
1774883_at	cl1	SAS10	Essential subunit of U3-containing Small Subunit (SSU) processome complex involved in p
1773719_at	cl1	NOC2	Protein that forms a nucleolar complex with Mak21p that binds to 90S and 66S pre-riboso
1774982_at	cl1	HGH1	Nonessential protein of unknown function; predicted to be involved in ribosome biogenes
1778190_at	cl1	LSG1	Putative GTPase involved in 60S ribosomal subunit biogenesis; required for the release
1777034_at	cl1	THI80	Thiamine pyrophosphokinase, phosphorylates thiamine to produce the coenzyme thiamine py
1769549_at	cl1	FSF1	Putative protein, predicted to be an alpha-isopropylmalate carrier; belongs to the side
1770269_at	cl1	ATP23	Putative metalloprotease of the mitochondrial inner membrane, required for processing o
1773490_at	cl1	REX4	Putative RNA exonuclease possibly involved in pre-rRNA processing and ribosome assembly
1770200_at	cl1	YTM1	Constituent of 66S pre-ribosomal particles, forms a complex with Nop7p and Erb1p that i
1778989_at	cl1	ATX2	Golgi membrane protein involved in manganese homeostasis; overproduction suppresses the
1779235_at	cl1	FCY21	Putative purine-cytosine permease, very similar to Fcy2p but cannot substitute for its
1775891_at	cl1	EFM1	Probable lysine methyltransferase involved in the monomethylation of eEF1A (Tef1p/Tef2p
1779745_at	cl1	TSR2	Protein with a potential role in pre-rRNA processing
1771458_at	cl1	SER2	Phosphoserine phosphatase of the phosphoglycerate pathway, involved in serine and glyci
1770963_at	cl1	TRM5	tRNA(m(1)G37)methyltransferase, methylates a tRNA base adjacent to the anticodon that h
1776792_at	cl1	TAE1	AdoMet-dependent proline methyltransferase; catalyzes the dimethylation of ribosomal pr
1770075_at	cl1	MRS3	Iron transporter that mediates Fe2+ transport across the inner mitochondrial membrane;
1777020_at	cl1	CIC1	Essential protein that interacts with proteasome components and has a potential role in
1771992_at	cl1	NOP4	Nucleolar protein, essential for processing and maturation of 27S pre-rRNA and large ri
1776091_at	cl1	RPA43	RNA polymerase I subunit A43
1772264_at	cl1	RLP24	Essential protein with similarity to Rpl24Ap and Rpl24Bp, associated with pre-60S ribos
1769388_at	cl1	DUS3	Dihydrouridine synthase, member of a widespread family of conserved proteins including
1779813_at	cl1	RPA49	RNA polymerase I subunit A49
1777786_at	cl1	TPA1	Poly(rA)-binding protein involved in translation termination efficiency, mRNA poly(A) t
1773564_at	cl1	RBG1	Member of the DRG family of GTP-binding proteins; associates with translating ribosomes
1770541_at	cl1	EFG1	Essential protein required for maturation of 18S rRNA; null mutant is sensitive to hydr
1773288_at	cl1	RPC40	RNA polymerase subunit AC40, common to RNA polymerase I and III
1771743_at	cl1	NUC1	Major mitochondrial nuclease, has RNAse and DNA endo- and exonucleolytic activities; ha
1775237_at	cl1	DYS1	Deoxyhypusine synthase, catalyzes formation of deoxyhypusine, the first step in hypusin
1777122_at	cl1	---	---
1769683_at	cl1	LEU2	Beta-isopropylmalate dehydrogenase (IMDH), catalyzes the third step in the leucine bios
1778611_at	cl1	ZUO1	Ribosome-associated chaperone, functions in ribosome biogenesis and, in partnership wit
1776711_at	cl1	SMI1	Protein involved in the regulation of cell wall synthesis; proposed to be involved in c
1774237_at	cl1	NPA3	Essential, conserved, cytoplasmic ATPase; phosphorylated by the Pcl1p-Pho85p kinase com
1770216_at	cl1	APL5	Delta adaptin-like subunit of the clathrin associated protein complex (AP-3); functions
1779324_at	cl1	RRP15	Nucleolar protein, constituent of pre-60S ribosomal particles; required for proper proc
1776610_at	cl1	URA5	Major orotate phosphoribosyltransferase (OPRTase) isozyme that catalyzes the fifth enzy
1771881_at	cl1	LOC1	Nuclear protein involved in asymmetric localization of ASH1 mRNA; binds double-stranded
1778245_at	cl1	MOD5	Delta 2-isopentenyl pyrophosphate:tRNA isopentenyl transferase, required for biosynthes
1770008_at	cl1	FAF1	Protein required for pre-rRNA processing and 40S ribosomal subunit assembly
1774064_at	cl1	---	---
1774878_at	cl1	MRPL10	Mitochondrial ribosomal protein of the large subunit; appears as two protein spots (YmL
1770339_at	cl1	TEF4	Gamma subunit of translational elongation factor eEF1B, stimulates the binding of amino
1778503_at	cl1	TKL1	Transketolase, similar to Tkl2p; catalyzes conversion of xylulose-5-phosphate and ribos
1770935_at	cl1	LAA1	AP-1 accessory protein; colocalizes with clathrin to the late-Golgi apparatus; involved
1779679_s_at	cl1	FLO1 /// FLO5 /// FLO9	Lectin-like protein involved in flocculation, cell wall protein that binds to mannose c
1774718_at	cl1	TIF4631	Translation initiation factor eIF4G, subunit of the mRNA cap-binding protein complex (e
1779615_at	cl1	PHO3	Constitutively expressed acid phosphatase similar to Pho5p; brought to the cell surface
1773640_at	cl1	BAP3	Amino acid permease involved in the uptake of cysteine, leucine, isoleucine and valine
1773573_at	cl1	GNP1	High-affinity glutamine permease, also transports Leu, Ser, Thr, Cys, Met and Asn; expr
1772625_at	cl1	GLY1	Threonine aldolase, catalyzes the cleavage of L-allo-threonine and L-threonine to glyci
1772442_at	cl1	CBF5	Pseudouridine synthase catalytic subunit of box H/ACA small nucleolar ribonucleoprotein
1771078_at	cl1	FRM2	Protein of unknown function, involved in the integration of lipid signaling pathways wi
1776084_at	cl1	SAM4	S-adenosylmethionine-homocysteine methyltransferase, functions along with Mht1p in the
1775762_at	cl1	NOP56	Essential evolutionarily-conserved nucleolar protein component of the box C/D snoRNP co
1776993_at	cl1	MNN1	Alpha-1,3-mannosyltransferase, integral membrane glycoprotein of the Golgi complex, req
1777215_at	cl1	---	---
1769377_at	cl1	---	---
1778573_at	cl1	OLA1	P-loop ATPase with similarity to human OLA1 and bacterial YchF; identified as specifica
1771658_at	cl1	NIP1	eIF3c subunit of the eukaryotic translation initiation factor 3 (eIF3), involved in the
1776363_at	cl1	SUR4	Elongase, involved in fatty acid and sphingolipid biosynthesis; synthesizes very long c
1779940_at	cl1	HIP1	High-affinity histidine permease, also involved in the transport of manganese ions
1771190_at	cl1	ATF2	Alcohol acetyltransferase, may play a role in steroid detoxification; forms volatile es
1774335_at	cl1	NOP58	Protein involved in pre-rRNA processing, 18S rRNA synthesis, and snoRNA synthesis; comp
1775614_at	cl1	GSP1	Ran GTPase, GTP binding protein (mammalian Ranp homolog) involved in the maintenance of
1776278_at	cl1	RPS7B	Protein component of the small (40S) ribosomal subunit, nearly identical to Rps7Ap; int
1770501_at	cl1	RPS8B	Protein component of the small (40S) ribosomal subunit; identical to Rps8Ap and has sim
1772947_at	cl1	RPL20B	Protein component of the large (60S) ribosomal subunit, nearly identical to Rpl20Ap and
1777982_at	cl1	RPS7A	Protein component of the small (40S) ribosomal subunit, nearly identical to Rps7Bp; int
1776516_at	cl1	RPL13A	Protein component of the large (60S) ribosomal subunit, nearly identical to Rpl13Bp; no
1775717_at	cl1	---	---
1777567_at	cl1	HMT1	Nuclear SAM-dependent mono- and asymmetric arginine dimethylating methyltransferase tha
1777989_at	cl1	RPL31B	Protein component of the large (60S) ribosomal subunit, nearly identical to Rpl31Ap and
1776010_at	cl1	RPS22A	Protein component of the small (40S) ribosomal subunit; nearly identical to Rps22Bp and
1771497_at	cl1	RPS24B	Protein component of the small (40S) ribosomal subunit; identical to Rps24Ap and has si
1780178_s_at	cl1	RPL2A /// RPL2B	Protein component of the large (60S) ribosomal subunit, identical to Rpl2Bp and has sim
1776344_at	cl1	RPL14A	N-terminally acetylated protein component of the large (60S) ribosomal subunit, nearly
1772676_at	cl1	GAR1	Protein component of the H/ACA snoRNP pseudouridylase complex, involved in the modifica
1773827_s_at	cl1	RPL8A /// RPL8B	Ribosomal protein L4 of the large (60S) ribosomal subunit, nearly identical to Rpl8Bp a
1771085_at	cl1	RPL18A	Protein component of the large (60S) ribosomal subunit, identical to Rpl18Bp and has si
1771906_at	cl1	RPS18B	Protein component of the small (40S) ribosomal subunit; nearly identical to Rps18Ap and
1774596_s_at	cl1	RPS18A /// RPS18B	Protein component of the small (40S) ribosomal subunit; nearly identical to Rps18Bp and
1769945_at	cl1	SRP40	Nucleolar, serine-rich protein with a role in preribosome assembly or transport; may fu
1776262_at	cl1	HPT1	Dimeric hypoxanthine-guanine phosphoribosyltransferase, catalyzes the formation of both
1777706_at	cl1	EMG1	Member of the alpha/beta knot fold methyltransferase superfamily; required for maturati
1772857_at	cl1	RPS8A	Protein component of the small (40S) ribosomal subunit; identical to Rps8Bp and has sim
1772742_at	cl1	RPS0B	Protein component of the small (40S) ribosomal subunit, nearly identical to Rps0Ap; req
1772022_at	cl1	STM1	Protein required for optimal translation under nutrient stress; perturbs association of
1778886_at	cl1	RPS15	Protein component of the small (40S) ribosomal subunit; has similarity to E. coli S19 a
1775832_at	cl1	RPS20	Protein component of the small (40S) ribosomal subunit; overproduction suppresses mutat
1778439_at	cl1	RPL23B	Protein component of the large (60S) ribosomal subunit, identical to Rpl23Ap and has si
1770413_at	cl1	RPL24A	Ribosomal protein L30 of the large (60S) ribosomal subunit, nearly identical to Rpl24Bp
1777379_s_at	cl1	RPL20A /// RPL20B	Protein component of the large (60S) ribosomal subunit, nearly identical to Rpl20Bp and
1777458_at	cl1	RPL16B	N-terminally acetylated protein component of the large (60S) ribosomal subunit, binds t
1770653_at	cl1	RPS0A	Protein component of the small (40S) ribosomal subunit, nearly identical to Rps0Bp; req
1773695_at	cl1	HIS1	ATP phosphoribosyltransferase, a hexameric enzyme, catalyzes the first step in histidin
1772366_at	cl1	RPS1B	Ribosomal protein 10 (rp10) of the small (40S) subunit; nearly identical to Rps1Ap and
1774174_at	cl1	RPL6B	Protein component of the large (60S) ribosomal subunit, has similarity to Rpl6Ap and to
1769919_at	cl1	RPL5	Protein component of the large (60S) ribosomal subunit with similarity to E. coli L18 a
1778481_at	cl1	RPL3	Protein component of the large (60S) ribosomal subunit, has similarity to E. coli L3 an
1780161_at	cl1	RPL16A	N-terminally acetylated protein component of the large (60S) ribosomal subunit, binds t
1778928_s_at	cl1	RPS6A /// RPS6B	Protein component of the small (40S) ribosomal subunit; identical to Rps6Bp and has sim
1778560_s_at	cl1	RPL11A /// RPL11B	Protein component of the large (60S) ribosomal subunit, nearly identical to Rpl11Bp; in
1770449_s_at	cl1	RPS8A /// RPS8B	Protein component of the small (40S) ribosomal subunit; identical to Rps8Bp and has sim
1777955_at	cl1	RPS23A	Ribosomal protein 28 (rp28) of the small (40S) ribosomal subunit, required for translat
1770258_at	cl1	RPL17A	Protein component of the large (60S) ribosomal subunit, nearly identical to Rpl17Bp and
1776199_at	cl1	RPS23B	Ribosomal protein 28 (rp28) of the small (40S) ribosomal subunit, required for translat
1769503_at	cl1	RPS17B	Ribosomal protein 51 (rp51) of the small (40s) subunit; nearly identical to Rps17Ap and
1770577_at	cl1	RPL11B	Protein component of the large (60S) ribosomal subunit, nearly identical to Rpl11Ap; in
1770971_at	cl1	RPS13	Protein component of the small (40S) ribosomal subunit; has similarity to E. coli S15 a
1777227_at	cl1	RPL23A	Protein component of the large (60S) ribosomal subunit, identical to Rpl23Bp and has si
1774276_at	cl1	SSB2	Cytoplasmic ATPase that is a ribosome-associated molecular chaperone, functions with J-
1770569_at	cl1	RPS21A	Protein component of the small (40S) ribosomal subunit; nearly identical to Rps21Bp and
1775158_at	cl1	---	---
1770345_at	cl1	TIM23	Essential component of the Translocase of the Inner Mitochondrial membrane (TIM23 compl
1777944_at	cl1	RPC31	RNA polymerase III subunit C31
1775457_at	cl1	RPL21B	Protein component of the large (60S) ribosomal subunit, nearly identical to Rpl21Ap and
1775446_at	cl1	MRS2	Mitochondrial inner membrane Mg(2+) channel, required for maintenance of intramitochond
1770562_at	cl1	THG1	tRNAHis guanylyltransferase, adds a guanosine residue to the 5' end of tRNAHis after tr
1770610_at	cl1	POA1	Phosphatase that is highly specific for ADP-ribose 1''-phosphate, a tRNA splicing metab
1771579_at	cl1	RPL25	Primary rRNA-binding ribosomal protein component of the large (60S) ribosomal subunit,
1770948_at	cl1	RPL10	Protein component of the large (60S) ribosomal subunit, responsible for joining the 40S
1778731_at	cl1	RPL8B	Ribosomal protein L4 of the large (60S) ribosomal subunit, nearly identical to Rpl8Ap a
1777817_at	cl1	RPS24A	Protein component of the small (40S) ribosomal subunit; identical to Rps24Bp and has si
1778730_s_at	cl1	RPL4A /// RPL4B	N-terminally acetylated protein component of the large (60S) ribosomal subunit, nearly
1775142_at	cl1	RPS14A	Ribosomal protein 59 of the small subunit, required for ribosome assembly and 20S pre-r
1778952_at	cl1	RPP1A	Ribosomal stalk protein P1 alpha, involved in the interaction between translational elo
1769785_at	cl1	EFB1	Translation elongation factor 1 beta; stimulates nucleotide exchange to regenerate EF-1
1770884_s_at	cl1	SSB1 /// SSB2	Cytoplasmic ATPase that is a ribosome-associated molecular chaperone, functions with J-
1773900_at	cl1	ILV3	Dihydroxyacid dehydratase, catalyzes third step in the common pathway leading to biosyn
1773703_at	cl1	RHR2	Constitutively expressed isoform of DL-glycerol-3-phosphatase; involved in glycerol bio
1780055_at	cl1	VAS1	Mitochondrial and cytoplasmic valyl-tRNA synthetase
1779336_at	cl1	FRS2	Alpha subunit of cytoplasmic phenylalanyl-tRNA synthetase, forms a tetramer with Frs1p
1769642_at	cl1	ASN2	Asparagine synthetase, isozyme of Asn1p; catalyzes the synthesis of L-asparagine from L
1775856_at	cl1	TRM1	tRNA methyltransferase; two forms of the protein are made by alternative translation st
1773888_at	cl1	CYS3	Cystathionine gamma-lyase, catalyzes one of the two reactions involved in the transsulf
1777489_at	cl1	RAI1	Nuclear protein that binds to and stabilizes the exoribonuclease Rat1p, required for pr
1778592_at	cl1	RPS1A	Ribosomal protein 10 (rp10) of the small (40S) subunit; nearly identical to Rps1Bp and
1770882_at	cl1	RPL13B	Protein component of the large (60S) ribosomal subunit, nearly identical to Rpl13Ap; no
1769730_at	cl1	FUR1	Uracil phosphoribosyltransferase, synthesizes UMP from uracil; involved in the pyrimidi
1779511_at	cl1	DIA1	Protein of unknown function, involved in invasive and pseudohyphal growth; green fluore
1772508_at	cl1	NOP7	Component of several different pre-ribosomal particles; forms a complex with Ytm1p and
1776859_at	cl1	NOP1	Nucleolar protein, component of the small subunit processome complex, which is required
1772615_at	cl1	ASN1	Asparagine synthetase, isozyme of Asn2p; catalyzes the synthesis of L-asparagine from L
1772562_at	cl1	HOM3	Aspartate kinase (L-aspartate 4-P-transferase); cytoplasmic enzyme that catalyzes the f
1779139_at	cl1	ILS1	Cytoplasmic isoleucine-tRNA synthetase, target of the G1-specific inhibitor reveromycin
1779506_at	cl1	UTR2	Chitin transglycosylase that functions in the transfer of chitin to beta(1-6) and beta(
1774223_at	cl1	HAS1	ATP-dependent RNA helicase; localizes to both the nuclear periphery and nucleolus; high
1776825_at	cl1	CDS1	Phosphatidate cytidylyltransferase (CDP-diglyceride synthetase); an enzyme that catalyz
1773750_at	cl1	ILV5	Acetohydroxyacid reductoisomerase, mitochondrial protein involved in branched-chain ami
1778359_at	cl1	SAM1	S-adenosylmethionine synthetase, catalyzes transfer of the adenosyl group of ATP to the
1778328_at	cl1	PMP2	Proteolipid associated with plasma membrane H(+)-ATPase (Pma1p); regulates plasma membr
1772025_at	cl1	RPB2	RNA polymerase II second largest subunit B150, part of central core; similar to bacteri
1777579_at	cl1	GCR1	Transcriptional activator of genes involved in glycolysis; DNA-binding protein that int
1779031_at	cl1	SER3	3-phosphoglycerate dehydrogenase, catalyzes the first step in serine and glycine biosyn
1773138_at	cl1	RPC82	RNA polymerase III subunit C82
1770990_at	cl1	---	---
1774980_at	cl1	SOF1	Essential protein required for biogenesis of 40S (small) ribosomal subunit; has similar
1773315_at	cl1	AAD6	Putative aryl-alcohol dehydrogenase with similarity to P. chrysosporium aryl-alcohol de
1770167_at	cl1	HXK2	Hexokinase isoenzyme 2 that catalyzes phosphorylation of glucose in the cytosol; predom
1769606_at	cl1	IPT1	Inositolphosphotransferase, involved in synthesis of mannose-(inositol-P)2-ceramide (M(
1769697_at	cl1	RER2	Cis-prenyltransferase involved in dolichol synthesis; participates in endoplasmic retic
1774780_at	cl1	SLC1	1-acyl-sn-glycerol-3-phosphate acyltransferase, catalyzes the acylation of lysophosphat
1777899_at	cl1	CKA1	Alpha catalytic subunit of casein kinase 2, a Ser/Thr protein kinase with roles in cell
1771173_at	cl1	RPB9	RNA polymerase II subunit B12.6; contacts DNA; mutations affect transcription start sit
1771140_at	cl1	MRPS28	Mitochondrial ribosomal protein of the small subunit
1770754_at	cl1	ADH6	NADPH-dependent medium chain alcohol dehydrogenase with broad substrate specificity; me
1770298_at	cl1	RPS9A	Protein component of the small (40S) ribosomal subunit; nearly identical to Rps9Bp and
1775394_at	cl1	CST26	Protein required for incorporation of stearic acid into phosphatidylinositol; affects c
1779049_at	cl1	MGE1	Mitochondrial matrix cochaperone, acts as a nucleotide release factor for Ssc1p in prot
1778977_at	cl1	RSM26	Mitochondrial ribosomal protein of the small subunit
1778398_at	cl1	---	---
1771188_at	cl1	---	---
1778296_at	cl1	CSI2	Protein of unknown function; green fluorescent protein (GFP)- fusion protein localizes
1774548_at	cl1	MRPS17	Mitochondrial ribosomal protein of the small subunit
1772710_at	cl1	THP2	Subunit of the THO complex, which connects transcription elongation and mitotic recombi
1773823_at	cl1	MRPL24	Mitochondrial ribosomal protein of the large subunit
1772016_at	cl1	MAM33	Acidic protein of the mitochondrial matrix involved in oxidative phosphorylation; relat
1775399_at	cl1	BAP2	High-affinity leucine permease, functions as a branched-chain amino acid permease invol
1776193_at	cl1	TAT1	Amino acid transport protein for valine, leucine, isoleucine, and tyrosine, low-affinit
1778277_at	cl1	SST2	GTPase-activating protein for Gpa1p, regulates desensitization to alpha factor pheromon
1770817_at	cl1	AEP2	Mitochondrial protein, likely involved in translation of the mitochondrial OLI1 mRNA; e
1776542_at	cl1	PDR16	Phosphatidylinositol transfer protein (PITP) controlled by the multiple drug resistance
1777853_at	cl1	FTR1	High affinity iron permease involved in the transport of iron across the plasma membran
1770281_at	cl1	ANP1	Subunit of the alpha-1,6 mannosyltransferase complex; type II membrane protein; has a r
1770597_at	cl1	---	---
1772892_at	cl1	NCL1	S-adenosyl-L-methionine-dependent tRNA: m5C-methyltransferase, methylates cytosine to m
1769538_at	cl1	HOL1	Putative transporter in the major facilitator superfamily (DHA1 family) of multidrug re
1779340_at	cl1	TIM54	Component of the mitochondrial TIM22 complex involved in insertion of polytopic protein
1770584_at	cl1	CAT5	Protein required for ubiquinone (Coenzyme Q) biosynthesis; localizes to the matrix face
1769908_at	cl1	YPT6	Rab family GTPase, Ras-like GTP binding protein involved in the secretory pathway, requ
1769378_at	cl1	SEC53	Phosphomannomutase, involved in synthesis of GDP-mannose and dolichol-phosphate-mannose
1779604_at	cl1	ARO2	Bifunctional chorismate synthase and flavin reductase, catalyzes the conversion of 5-en
1774593_at	cl1	BIO2	Biotin synthase, catalyzes the conversion of dethiobiotin to biotin, which is the last
1774117_at	cl1	---	---
1777778_at	cl1	---	---
1773987_at	cl1	SFH5	Non-classical phosphatidylinositol transfer protein (PITP); exhibits PI- but not PC-tra
1776068_at	cl1	SVS1	Cell wall and vacuolar protein, required for wild-type resistance to vanadate
1771611_at	cl1	DJP1	Cytosolic J-domain-containing protein, required for peroxisomal protein import and invo
1773171_at	cl1	MRPL40	Mitochondrial ribosomal protein of the large subunit
1776317_at	cl1	MRPL13	Mitochondrial ribosomal protein of the large subunit, not essential for mitochondrial t
1777922_at	cl1	TOS6	Glycosylphosphatidylinositol-dependent cell wall protein, expression is periodic and de
1777312_at	cl1	THR1	Homoserine kinase, conserved protein required for threonine biosynthesis; expression is
1775416_at	cl1	PHO86	Endoplasmic reticulum (ER) resident protein required for ER exit of the high-affinity p
1779944_at	cl1	ERG20	Farnesyl pyrophosphate synthetase, has both dimethylallyltranstransferase and geranyltr
1778099_at	cl1	SSZ1	Hsp70 protein that interacts with Zuo1p (a DnaJ homolog) to form a ribosome-associated
1779520_at	cl1	GGC1	Mitochondrial GTP/GDP transporter, essential for mitochondrial genome maintenance; has
1771076_at	cl1	MNP1	Protein associated with the mitochondrial nucleoid; putative mitochondrial ribosomal pr
1771055_at	cl1	RPL18B	Protein component of the large (60S) ribosomal subunit, identical to Rpl18Ap and has si
1779128_at	cl1	VPS66	Cytoplasmic protein of unknown function involved in vacuolar protein sorting.
1771346_at	cl1	TRP4	Anthranilate phosphoribosyl transferase of the tryptophan biosynthetic pathway, catalyz
1771956_at	cl1	APT1	Adenine phosphoribosyltransferase, catalyzes the formation of AMP from adenine and 5-ph
1774617_at	cl1	---	---
1779126_at	cl1	LAG1	Ceramide synthase component, involved in synthesis of ceramide from C26(acyl)-coenzyme
1772052_at	cl1	SFH1	Component of the RSC chromatin remodeling complex; essential gene required for cell cyc
1779277_at	cl1	SMP1	Putative transcription factor involved in regulating the response to osmotic stress; me
1769570_at	cl1	MNN10	Subunit of a Golgi mannosyltransferase complex also containing Anp1p, Mnn9p, Mnn11p, an
1772352_at	cl1	GCN3	Alpha subunit of the translation initiation factor eIF2B, the guanine-nucleotide exchan
1770043_at	cl1	NMD3	Protein involved in nuclear export of the large ribosomal subunit; acts as a Crm1p-depe
1770583_at	cl1	TRR1	Cytoplasmic thioredoxin reductase, key regulatory enzyme that determines the redox stat
1778673_at	cl1	DED81	Cytosolic asparaginyl-tRNA synthetase, required for protein synthesis, catalyzes the sp
1773279_at	cl1	SAC1	Phosphatidylinositol phosphate (PtdInsP) phosphatase involved in hydrolysis of PtdIns[4
1780184_at	cl1	---	---
1775807_at	cl1	GCD1	Gamma subunit of the translation initiation factor eIF2B, the guanine-nucleotide exchan
1774768_at	cl1	TYS1	Cytoplasmic tyrosyl-tRNA synthetase, required for cytoplasmic protein synthesis; intera
1779000_at	cl1	BAT1	Mitochondrial branched-chain amino acid aminotransferase, homolog of murine ECA39; high
1770820_at	cl1	WRS1	Cytoplasmic tryptophanyl-tRNA synthetase, aminoacylates tryptophanyl-tRNA
1778038_at	cl1	RLI1	Essential iron-sulfur protein required for ribosome biogenesis and translation initiati
1773982_at	cl1	SRP72	Core component of the signal recognition particle (SRP) ribonucleoprotein (RNP) complex
1775078_at	cl1	SPB4	Putative ATP-dependent RNA helicase, nucleolar protein required for synthesis of 60S ri
1775178_at	cl1	KSS1	Mitogen-activated protein kinase (MAPK) involved in signal transduction pathways that c
1769746_at	cl1	GCD2	Delta subunit of the translation initiation factor eIF2B, the guanine-nucleotide exchan
1773461_at	cl1	VAN1	Component of the mannan polymerase I, which contains Van1p and Mnn9p and is involved in
1774501_at	cl1	---	---
1774689_at	cl1	SPT2	Protein involved in negative regulation of transcription; required for RNA polyadenylat
1771446_at	cl1	RXT3	Subunit of the RPD3L complex; involved in histone deacetylation
1776125_at	cl1	GIC1	Protein of unknown function involved in initiation of budding and cellular polarization
1773494_at	cl1	---	---
1772196_at	cl1	HSP60	Tetradecameric mitochondrial chaperonin required for ATP-dependent folding of precursor
1772031_at	cl1	SSC1	Hsp70 family ATPase, constituent of the import motor component of the Translocase of th
1775279_at	cl1	MSS51	Specific translational activator for the mitochondrial COX1 mRNA; loosely associated wi
1769573_at	cl1	TUF1	Mitochondrial translation elongation factor Tu; comprises both GTPase and guanine nucle
1774111_at	cl1	CLU1	eIF3 component of unknown function; deletion causes defects in mitochondrial organizati
1773147_at	cl1	MEF1	Mitochondrial elongation factor involved in translational elongation
1769520_at	cl1	PER33	Putative protein of unknown function; localizes to the endoplasmic reticulum with some
1778325_at	cl1	ALD6	Cytosolic aldehyde dehydrogenase, activated by Mg2+ and utilizes NADP+ as the preferred
1776675_at	cl1	ITR2	Myo-inositol transporter with strong similarity to the major myo-inositol transporter I
1776799_at	cl1	MSD1	Mitochondrial aspartyl-tRNA synthetase, required for acylation of aspartyl-tRNA; yeast
1777069_at	cl1	---	---
1776646_at	cl1	---	---
1780037_at	cl1	MRPS35	Mitochondrial ribosomal protein of the small subunit
1771894_at	cl1	AIM23	Putative protein of unknown function; the authentic non-tagged protein is detected in h
1770032_at	cl1	EEB1	Acyl-coenzymeA:ethanol O-acyltransferase responsible for the major part of medium-chain
1769621_at	cl1	DID2	Class E protein of the vacuolar protein-sorting (Vps) pathway; binds Vps4p and directs
1773355_at	cl1	AIM13	Putative protein of unknown function; the authentic, non-tagged protein is detected in
1771822_at	cl1	YML6	Mitochondrial ribosomal protein of the large subunit, has similarity to E. coli L4 ribo
1778713_at	cl1	RSM10	Mitochondrial ribosomal protein of the small subunit, has similarity to E. coli S10 rib
1769345_at	cl1	CYC2	Mitochondrial peripheral inner membrane protein, contains a FAD cofactor in a domain ex
1773548_at	cl1	CYC1	Cytochrome c, isoform 1; electron carrier of the mitochondrial intermembrane space that
1776555_at	cl1	CBP6	Mitochondrial translational activator of the COB mRNA; phosphorylated
1776239_at	cl1	RHO3	Non-essential small GTPase of the Rho/Rac subfamily of Ras-like proteins involved in th
1775512_at	cl1	---	---
1772750_at	cl1	SUA7	Transcription factor TFIIB, a general transcription factor required for transcription i
1772780_at	cl1	MRPS18	Mitochondrial ribosomal protein of the small subunit; essential for viability, unlike m
1775003_at	cl1	---	---
1776717_at	cl1	RIB3	3,4-dihydroxy-2-butanone-4-phosphate synthase (DHBP synthase), required for riboflavin
1772232_at	cl1	---	---
1779268_at	cl1	SRB2	Subunit of the RNA polymerase II mediator complex; associates with core polymerase subu
1775002_at	cl1	LOT5	Protein of unknown function; gene expression increases in cultures shifted to a lower t
1778979_at	cl1	MBA1	Membrane-associated mitochondrial ribosome receptor; involved in assembly of mitochondr
1776686_at	cl1	ISM1	Mitochondrial isoleucyl-tRNA synthetase, null mutant is deficient in respiratory growth
1770611_at	cl1	MRPS5	Mitochondrial ribosomal protein of the small subunit
1777575_at	cl1	---	---
1773727_at	cl1	IRC7	Putative cystathionine beta-lyase; involved in copper ion homeostasis and sulfur metabo
1773389_at	cl1	NAM2	Mitochondrial leucyl-tRNA synthetase, also has a direct role in splicing of several mit
1771744_at	cl1	MRS4	Iron transporter that mediates Fe2+ transport across the inner mitochondrial membrane;
1777027_at	cl1	STP3	Zinc-finger protein of unknown function, possibly involved in pre-tRNA splicing and in
1770280_at	cl1	APM1	Mu1-like medium subunit of the clathrin-associated protein complex (AP-1); binds clathr
1769828_at	cl1	MST1	Mitochondrial threonyl-tRNA synthetase
1773513_at	cl1	RAS2	GTP-binding protein that regulates the nitrogen starvation response, sporulation, and f
1771773_at	cl1	RSM19	Mitochondrial ribosomal protein of the small subunit, has similarity to E. coli S19 rib
1773807_at	cl1	MRPS12	Mitochondrial protein; may interact with ribosomes based on co-purification experiments
1775910_at	cl1	MRPL1	Mitochondrial ribosomal protein of the large subunit
1773228_at	cl1	MSF1	Mitochondrial phenylalanyl-tRNA synthetase, active as a monomer, unlike the cytoplasmic
1774824_at	cl1	---	---
1778452_at	cl1	MRP4	Mitochondrial ribosomal protein of the small subunit
1773696_at	cl1	PAM18	Constituent of the import motor (PAM complex) component of the Translocase of the Inner
1778700_at	cl1	ERV1	Flavin-linked sulfhydryl oxidase of the mitochondrial intermembrane space (IMS), oxidiz
1777723_at	cl1	CYT2	Cytochrome c1 heme lyase, involved in maturation of cytochrome c1, which is a subunit o
1772910_at	cl1	AQY2	Water channel that mediates the transport of water across cell membranes, only expresse
1770349_at	cl1	SWI5	Transcription factor that activates transcription of genes expressed at the M/G1 phase
1772112_at	cl1	MSP1	Mitochondrial protein involved in sorting of proteins in the mitochondria; putative mem
1774979_at	cl1	ICP55	Mitochondrial aminopeptidase; cleaves the N termini of at least 38 imported proteins af
1773053_at	cl1	OXA1	Mitochondrial inner membrane insertase, mediates the insertion of both mitochondrial- a
1776869_at	cl1	---	---
1777046_at	cl1	MRPL4	Mitochondrial ribosomal protein of the large subunit
1769860_at	cl1	HTL1	Component of the RSC chromatin remodeling complex; RSC functions in transcriptional reg
1773043_at	cl1	---	---
1772720_at	cl1	IFM1	Mitochondrial translation initiation factor 2
1773645_at	cl1	TIM22	Essential core component of the mitochondrial TIM22 complex involved in insertion of po
1771296_at	cl1	GEP5	Protein of unknown function, required for mitochondrial genome maintenance; detected in
1773034_at	cl1	ARE1	Acyl-CoA:sterol acyltransferase, isozyme of Are2p; endoplasmic reticulum enzyme that co
1770594_at	cl1	RPB7	RNA polymerase II subunit B16; forms two subunit dissociable complex with Rpb4p; involv
1773721_at	cl1	LDB7	Component of the RSC chromatin remodeling complex; interacts with Rsc3p, Rsc30p, Npl6p,
1772703_at	cl1	TAF13	TFIID subunit (19 kDa), involved in RNA polymerase II transcription initiation, similar
1774219_at	cl1	---	---
1772447_at	cl1	SYM1	Protein required for ethanol metabolism; induced by heat shock and localized to the inn
1772716_at	cl1	---	---
1775734_at	cl1	CTR1	High-affinity copper transporter of the plasma membrane, mediates nearly all copper upt
1774049_at	cl1	RSC2	Component of the RSC chromatin remodeling complex; required for expression of mid-late
1775837_at	cl1	SSN8	Cyclin-like component of the RNA polymerase II holoenzyme, involved in phosphorylation
1775087_at	cl1	LRE1	Protein involved in control of cell wall structure and stress response; inhibits Cbk1p
1775565_at	cl1	ELA1	Elongin A, F-box protein that forms a heterodimer with Elc1p and is required for ubiqui
1771884_at	cl1	PUS2	Mitochondrial tRNA:pseudouridine synthase; acts at positions 27 and 28, but not at posi
1778891_at	cl1	DSS1	3'-5' exoribonuclease, component of the mitochondrial degradosome along with the ATP-de
1776027_at	cl1	CDC60	Cytosolic leucyl tRNA synthetase, ligates leucine to the appropriate tRNA
1780243_at	cl1	KEX2	Subtilisin-like protease (proprotein convertase), a calcium-dependent serine protease i
1775746_at	cl1	COX10	Heme A:farnesyltransferase, catalyzes the first step in the conversion of protoheme to
1771526_at	cl1	COX11	Mitochondrial inner membrane protein required for delivery of copper to the Cox1p subun
1773030_at	cl1	BUD9	Protein involved in bud-site selection; diploid mutants display a unipolar budding patt
1776368_at	cl1	RHB1	Putative Rheb-related GTPase involved in regulating canavanine resistance and arginine
1770290_at	cl1	PET111	Mitochondrial translational activator specific for the COX2 mRNA; located in the mitoch
1774653_at	cl1	AIM37	Putative protein of unknown function; non-tagged protein is detected in purified mitoch
1772233_at	cl1	MRM2	Mitochondrial 2' O-ribose methyltransferase, required for methylation of U(2791) in 21S
1771157_at	cl1	---	---
1773028_at	cl1	RSM7	Mitochondrial ribosomal protein of the small subunit, has similarity to E. coli S7 ribo
1774565_at	cl1	YFH7	Putative kinase with similarity to the phosphoribulokinase/uridine kinase/bacterial pan
1773837_at	cl1	UPS1	Mitochondrial intermembrane space protein that regulates mitochondrial cardiolipin leve
1771748_at	cl1	NAR1	Component of the cytosolic iron-sulfur (FeS) protein assembly machinery, required for m
1775951_at	cl1	PEF1	Penta-EF-hand protein required for polar bud growth and cell wall abscission; binds cal
1774502_at	cl1	SEC12	Guanine nucleotide exchange factor (GEF), activates Sar1p by catalyzing the exchange of
1775613_at	cl1	PET127	Protein with a role in 5'-end processing of mitochondrial RNAs, located in the mitochon
1769667_at	cl1	SMF1	Divalent metal ion transporter with a broad specificity for di-valent and tri-valent me
1771004_at	cl1	RSM24	Mitochondrial ribosomal protein of the small subunit
1776689_at	cl1	AIM10	Protein with similarity to tRNA synthetases; non-tagged protein is detected in purified
1772326_at	cl1	PEX32	Peroxisomal integral membrane protein, involved in negative regulation of peroxisome si
1774906_at	cl1	RGS2	Negative regulator of glucose-induced cAMP signaling; directly activates the GTPase act
1773482_at	cl1	GYP6	GTPase-activating protein (GAP) for the yeast Rab family member, Ypt6p; involved in ves
1770481_at	cl1	MCK1	Protein serine/threonine/tyrosine (dual-specificity) kinase involved in control of chro
1775424_at	cl1	EPL1	Component of NuA4, which is an essential histone H4/H2A acetyltransferase complex; homo
1774742_at	cl1	---	---
1776270_at	cl1	---	---
1779118_at	cl1	RRG8	Putative protein of unknown function, required for mitochondrial genome maintenance; nu
1769823_at	cl1	BCK2	Protein rich in serine and threonine residues involved in protein kinase C signaling pa
1773050_at	cl1	CLG1	Cyclin-like protein that interacts with Pho85p; has sequence similarity to G1 cyclins P
1771031_at	cl1	MPT5	Member of the Puf family of RNA-binding proteins; binds to mRNAs encoding chromatin mod
1772737_s_at	cl1	YRF1-1 /// YRF1-2 /// YRF1-3 /// YRF1-4 /// YRF1-5 /// YRF1-6 /// YRF1-7 /// YRF1-8	Helicase encoded by the Y' element of subtelomeric regions, highly expressed in the mut
1774660_at	cl1	IZH3	Membrane protein involved in zinc ion homeostasis, member of the four-protein IZH famil
1771685_at	cl1	FMP25	Putative protein of unknown function; the authentic, non-tagged protein is detected in
1778561_at	cl1	STE13	Dipeptidyl aminopeptidase, Golgi integral membrane protein that cleaves on the carboxyl
1779866_at	cl1	YPS3	Aspartic protease, member of the yapsin family of proteases involved in cell wall growt
1778201_at	cl1	---	---
1775756_at	cl1	SGF29	Probable subunit of SAGA histone acetyltransferase complex
1777718_at	cl1	RAD6	Ubiquitin-conjugating enzyme (E2), involved in postreplication repair (as a heterodimer
1774025_at	cl1	HEM3	Porphobilinogen deaminase, catalyzes the conversion of 4-porphobilinogen to hydroxymeth
1776774_at	cl1	CLB2	B-type cyclin involved in cell cycle progression; activates Cdc28p to promote the trans
1774343_at	cl1	RRG1	Protein of unknown function, required for vacuolar acidification and mitochondrial geno
1776556_at	cl1	NDD1	Transcriptional activator essential for nuclear division; localized to the nucleus; ess
1777382_at	cl1	---	---
1776754_at	cl1	SFL1	Transcriptional repressor and activator; involved in repression of flocculation-related
1770825_at	cl1	TAX4	EH domain-containing protein involved in regulating phosphatidylinositol 4,5-bisphospha
1770317_at	cl1	TPO1	Polyamine transporter that recognizes spermine, putrescine, and spermidine; catalyzes u
1772890_at	cl1	---	---
1769379_at	cl1	EDC1	RNA-binding protein, activates mRNA decapping directly by binding to the mRNA substrate
1774142_at	cl1	GIC2	Redundant rho-like GTPase Cdc42p effector; homolog of Gic1p; involved in initiation of
1777449_at	cl1	---	---
1779227_at	cl1	CDC6	Essential ATP-binding protein required for DNA replication, component of the pre-replic
1778999_at	cl1	NAM8	RNA binding protein, component of the U1 snRNP protein; mutants are defective in meioti
1770672_at	cl1	YCK3	Palmitoylated, vacuolar membrane-localized casein kinase I isoform; negatively regulate
1773828_at	cl1	SUN4	Cell wall protein related to glucanases, possibly involved in cell wall septation; memb
1777514_at	cl1	TVP23	Integral membrane protein localized to late Golgi vesicles along with the v-SNARE Tlg2p
1772032_at	cl1	DSN1	Essential component of the MIND kinetochore complex (Mtw1p Including Nnf1p-Nsl1p-Dsn1p)
1770084_at	cl1	FAA3	Long chain fatty acyl-CoA synthetase, activates imported fatty acids; green fluorescent
1776452_at	cl1	TIM44	Essential component of the Translocase of the Inner Mitochondrial membrane (TIM23 compl
1778317_at	cl1	ADH4	Alcohol dehydrogenase isoenzyme type IV, dimeric enzyme demonstrated to be zinc-depende
1779136_at	cl1	RSA4	WD-repeat protein involved in ribosome biogenesis; may interact with ribosomes; require
1775341_at	cl1	GFD1	Coiled-coiled protein of unknown function, identified as a high-copy suppressor of a db
1774195_at	cl1	CPD1	Cyclic nucleotide phosphodiesterase, hydrolyzes ADP-ribose 1'', 2''-cyclic phosphate to
1774473_at	cl1	RPP2A	Ribosomal protein P2 alpha, a component of the ribosomal stalk, which is involved in th
1776770_at	cl1	BRE5	Ubiquitin protease cofactor, forms deubiquitination complex with Ubp3p that coregulates
1778261_at	cl1	OCA1	Putative protein tyrosine phosphatase, required for cell cycle arrest in response to ox
1771470_at	cl1	---	---
1776104_at	cl1	RPS28B	Protein component of the small (40S) ribosomal subunit; nearly identical to Rps28Ap and
1770780_at	cl1	SRO9	Cytoplasmic RNA-binding protein that associates with translating ribosomes; involved in
1769466_at	cl1	KNH1	Protein with similarity to Kre9p, which is involved in cell wall beta 1,6-glucan synthe
1774084_at	cl1	INO2	Component of the heteromeric Ino2p/Ino4p basic helix-loop-helix transcription activator
1778542_at	cl1	TCA17	Protein that interacts with subunits of the TRAPP complex and may play a role its assem
1778885_at	cl1	---	---
1770988_at	cl1	HLJ1	Co-chaperone for Hsp40p, anchored in the ER membrane; with its homolog Ydj1p promotes E
1778769_at	cl1	SFK1	Plasma membrane protein that may act together with or upstream of Stt4p to generate nor
1775418_at	cl1	MRPL36	Mitochondrial ribosomal protein of the large subunit; overproduction suppresses mutatio
1779789_at	cl1	PDR5	Plasma membrane ATP-binding cassette (ABC) transporter, multidrug transporter actively
1777528_at	cl1	RPL11A	Protein component of the large (60S) ribosomal subunit, nearly identical to Rpl11Bp; in
1771682_at	cl1	TYE7	Serine-rich protein that contains a basic-helix-loop-helix (bHLH) DNA binding motif; bi
1775132_at	cl1	POP3	Subunit of both RNase MRP, which cleaves pre-rRNA, and nuclear RNase P, which cleaves t
1778729_at	cl1	---	---
1769455_at	cl1	CTS1	Endochitinase, required for cell separation after mitosis; transcriptional activation d
1779965_at	cl1	DSE2	Daughter cell-specific secreted protein with similarity to glucanases, degrades cell wa
1771106_at	cl1	TOS1	Covalently-bound cell wall protein of unknown function; identified as a cell cycle regu
1774026_at	cl1	MUP1	High affinity methionine permease, integral membrane protein with 13 putative membrane-
1773484_at	cl1	REB1	RNA polymerase I enhancer binding protein; DNA binding protein which binds to genes tra
1771792_at	cl1	YPS1	Aspartic protease, member of the yapsin family of proteases involved in cell wall growt
1773728_at	cl1	CMK1	Calmodulin-dependent protein kinase; may play a role in stress response, many CA++/calm
1779978_at	cl1	DLD3	D-lactate dehydrogenase, part of the retrograde regulon which consists of genes whose e
1778588_at	cl1	OST1	Alpha subunit of the oligosaccharyltransferase complex of the ER lumen, which catalyzes
1772372_at	cl1	PUB1	Poly (A)+ RNA-binding protein, abundant mRNP-component protein that binds mRNA and is r
1773354_at	cl1	MDM38	Mitochondrial inner membrane protein, involved in membrane integration of a subset of m
1779800_at	cl1	KES1	Member of the oxysterol binding protein family, which includes seven yeast homologs; in
1773312_at	cl1	FMP30	Protein of unknown function proposed to be involved in N-acylethanolamine metabolism; r
1776362_at	cl1	HMO1	Chromatin associated high mobility group (HMG) family member involved in genome mainten
1772192_at	cl1	DRE2	Conserved component of an early step in the cytosolic Fe-S protein assembly (CIA) machi
1773863_at	cl1	TAL1	Transaldolase, enzyme in the non-oxidative pentose phosphate pathway; converts sedohept
1772400_at	cl1	SEC14	Phosphatidylinositol/phosphatidylcholine transfer protein; involved in regulating PtdIn
1774987_at	cl1	SCS3	Protein required for inositol prototrophy, identified as an ortholog of the FIT family
1777948_at	cl1	TIF6	Constituent of 66S pre-ribosomal particles, has similarity to human translation initiat
1772505_at	cl1	---	---
1775901_at	cl1	SHR3	Endoplasmic reticulum packaging chaperone, required for incorporation of amino acid per
1773619_at	cl1	TOM20	Component of the TOM (translocase of outer membrane) complex responsible for recognitio
1777843_at	cl1	PIS1	Phosphatidylinositol synthase, required for biosynthesis of phosphatidylinositol, which
1779045_at	cl1	SRL1	Mannoprotein that exhibits a tight association with the cell wall, required for cell wa
1779441_at	cl1	PRY3	Protein of unknown function
1776507_at	cl1	RAX1	Protein involved in bud site selection during bipolar budding; localization requires Ra
1776811_at	cl1	MAE1	Mitochondrial malic enzyme, catalyzes the oxidative decarboxylation of malate to pyruva
1774337_at	cl1	SCW10	Cell wall protein with similarity to glucanases; may play a role in conjugation during
1770023_at	cl1	PSA1	GDP-mannose pyrophosphorylase (mannose-1-phosphate guanyltransferase), synthesizes GDP-
1771125_at	cl2	PAD1	Phenylacrylic acid decarboxylase, confers resistance to cinnamic acid, decarboxylates a
1780115_at	cl2	TRA1	Subunit of SAGA and NuA4 histone acetyltransferase complexes; interacts with acidic act
1779593_at	cl2	ATF1	Alcohol acetyltransferase with potential roles in lipid and sterol metabolism; responsi
1770230_at	cl2	---	---
1772774_at	cl2	ALR1	Plasma membrane Mg(2+) transporter, expression and turnover are regulated by Mg(2+) con
1775330_at	cl2	KIN4	Serine/threonine protein kinase that inhibits the mitotic exit network (MEN) when the s
1769671_at	cl2	---	---
1777276_at	cl2	UBP9	Ubiquitin carboxyl-terminal hydrolase, ubiquitin-specific protease that cleaves ubiquit
1769518_x_at	cl2	PAU1 /// PAU14	Member of the seripauperin multigene family encoded mainly in subtelomeric regions, act
1776632_at	cl2	HMI1	Mitochondrial inner membrane localized ATP-dependent DNA helicase, required for the mai
1774507_at	cl2	ROD1	Membrane protein that binds the ubiquitin ligase Rsp5p via its 2 PY motifs; overexpress
1771799_at	cl2	SAC3	Nuclear pore-associated protein, required for biogenesis of the small ribosomal subunit
1778623_at	cl2	STN1	Telomere end-binding and capping protein, plays a key role with Pol12p in linking telom
1773010_at	cl2	AEP3	Peripheral mitochondrial inner membrane protein, located on the matrix face of the memb
1773244_at	cl2	MPH1	Member of the DEAH family of helicases, functions in an error-free DNA damage bypass pa
1779133_at	cl2	KEL2	Protein that functions in a complex with Kel1p to negatively regulate mitotic exit, int
1773641_x_at	cl2	PAU8	Protein of unknown function, member of the seripauperin multigene family encoded mainly
1778790_at	cl2	MIP1	Catalytic subunit of the mitochondrial DNA polymerase; conserved C-terminal segment is
1772807_at	cl2	---	---
1773511_at	cl2	YAP6	Putative basic leucine zipper (bZIP) transcription factor; overexpression increases sod
1770636_at	cl2	DOC1	Processivity factor required for the ubiquitination activity of the anaphase promoting
1773923_at	cl2	THI72	Transporter of thiamine or related compound; shares sequence similarity with Thi7p
1778001_at	cl2	DFG16	Probable multiple transmembrane protein, involved in diploid invasive and pseudohyphal
1779736_at	cl2	---	---
1771738_at	cl2	ALP1	Arginine transporter; expression is normally very low and it is unclear what conditions
1776536_at	cl2	SWT21	Protein involved in mRNA splicing; contains a consensus nuclear export signal (NES) seq
1776772_at	cl2	GTO3	Omega class glutathione transferase; putative cytosolic localization
1777888_at	cl2	MTC6	Protein of unknown function; mtc6 is synthetically sick with cdc13-1
1774873_at	cl2	---	---
1775996_at	cl2	RRT6	Putative protein of unknown function; non-essential gene identified in a screen for mut
1779971_at	cl2	MMS1	Subunit of an E3 ubiquitin ligase complex involved in resolving replication intermediat
1771261_at	cl2	YSP1	Mitochondrial protein with a potential role in promoting mitochondrial fragmentation du
1778364_at	cl2	PPM2	AdoMet-dependent tRNA methyltransferase also involved in methoxycarbonylation; required
1777913_at	cl2	---	---
1769338_at	cl2	OAR1	Mitochondrial 3-oxoacyl-[acyl-carrier-protein] reductase, may comprise a type II mitoch
1777056_at	cl2	MTG2	Putative GTPase, member of the Obg family; peripheral protein of the mitochondrial inne
1775924_at	cl2	HOS3	Trichostatin A-insensitive homodimeric histone deacetylase (HDAC) with specificity in v
1769482_at	cl2	---	---
1769467_at	cl2	ECM2	Pre-mRNA splicing factor, facilitates the cooperative formation of U2/U6 helix II in as
1774796_at	cl2	ABM1	Protein of unknown function, required for normal microtubule organization
1779212_at	cl2	SYS1	Integral membrane protein of the Golgi required for targeting of the Arf-like GTPase Ar
1769695_at	cl2	ESC2	Protein involved in silencing; may recruit or stabilize Sir proteins; role in Rad51-dep
1771988_at	cl2	SAE2	Endonuclease that processes hairpin DNA structures with the MRX complex; involved in me
1772075_at	cl2	HIT1	Protein of unknown function, required for growth at high temperature
1779924_at	cl2	---	---
1772753_at	cl2	WHI5	Repressor of G1 transcription that binds to SCB binding factor (SBF) at SCB target prom
1772963_at	cl2	YRM1	Zn2-Cys6 zinc-finger transcription factor that activates genes involved in multidrug re
1772201_at	cl2	NUP1	Nuclear pore complex (NPC) subunit, involved in protein import/export and in export of
1778597_at	cl2	PCL8	Cyclin, interacts with Pho85p cyclin-dependent kinase (Cdk) to phosphorylate and regula
1772346_at	cl2	TDP1	Tyrosyl-DNA Phosphodiesterase I, hydrolyzes 3' and 5'-phosphotyrosyl bonds, involved in
1775234_at	cl2	BEM1	Protein containing SH3-domains, involved in establishing cell polarity and morphogenesi
1778076_at	cl2	---	---
1769951_at	cl2	IML2	Protein of unknown function; the authentic, non-tagged protein is detected in highly pu
1779193_at	cl2	MSL5	Component of the commitment complex, which defines the first step in the splicing pathw
1780006_at	cl2	FRE8	Protein with sequence similarity to iron/copper reductases, involved in iron homeostasi
1775605_at	cl2	PUS6	tRNA:pseudouridine synthase, catalyzes the conversion of uridine to pseudouridine at po
1777247_at	cl2	DFG10	Protein of unknown function, involved in filamentous growth
1775495_at	cl2	MCD1	Essential subunit of the cohesin complex required for sister chromatid cohesion in mito
1780046_at	cl2	AMN1	Protein required for daughter cell separation, multiple mitotic checkpoints, and chromo
1770261_at	cl2	SET6	SET domain protein of unknown function; deletion heterozygote is sensitive to compounds
1772944_at	cl2	---	---
1778196_at	cl2	MLP1	Myosin-like protein associated with the nuclear envelope, connects the nuclear pore com
1769720_at	cl2	RGD2	GTPase-activating protein (RhoGAP) for Cdc42p and Rho5p
1770998_at	cl2	---	---
1776635_at	cl2	---	---
1773587_at	cl2	AGC1	Mitochondrial amino acid transporter, acts both as a glutamate uniporter and as an aspa
1780016_at	cl2	PRP39	U1 snRNP protein involved in splicing, contains multiple tetriatricopeptide repeats
1777872_at	cl2	---	---
1770790_at	cl2	SKG6	Integral membrane protein that localizes primarily to growing sites such as the bud tip
1771363_at	cl2	RTA1	Protein involved in 7-aminocholesterol resistance; has seven potential membrane-spannin
1773261_at	cl2	AIR1	Zinc knuckle protein, involved in nuclear RNA processing and degradation as a component
1771880_at	cl2	DBR1	RNA lariat debranching enzyme, involved in intron turnover; required for efficient Ty1
1775713_at	cl2	MET4	Leucine-zipper transcriptional activator, responsible for the regulation of the sulfur
1770558_at	cl2	NSE4	Nuclear protein that plays a role in the function of the Smc5p-Rhc18p complex
1770412_at	cl2	---	---
1775108_at	cl2	ACK1	Protein that functions upstream of Pkc1p in the cell wall integrity pathway; GFP-fusion
1779792_at	cl2	GAT4	Protein containing GATA family zinc finger motifs
1776251_at	cl2	---	---
1777022_at	cl2	STE4	G protein beta subunit, forms a dimer with Ste18p to activate the mating signaling path
1769461_at	cl2	---	---
1779753_at	cl2	KCC4	Protein kinase of the bud neck involved in the septin checkpoint, associates with septi
1772597_at	cl2	---	---
1778025_at	cl2	SLO1	Protein interacting with Arl3p, which is a GTPase of the Ras superfamily involved in ve
1770868_at	cl2	SMD2	Core Sm protein Sm D2; part of heteroheptameric complex (with Smb1p, Smd1p, Smd3p, Sme1
1769349_s_at	cl2	---	---
1770556_at	cl2	ENT4	Protein of unknown function, contains an N-terminal epsin-like domain; proposed to be i
1772736_at	cl2	CDD1	Cytidine deaminase; catalyzes the modification of cytidine to uridine in vitro but nati
1779981_at	cl2	NUT2	Subunit of the RNA polymerase II mediator complex; associates with core polymerase subu
1777548_at	cl2	HOS2	Histone deacetylase required for gene activation via specific deacetylation of lysines
1776127_at	cl2	---	---
1780213_at	cl2	PGA1	Essential component of GPI-mannosyltransferase II, responsible for second mannose addit
1775180_s_at	cl2	---	---
1777004_at	cl2	---	---
1771629_at	cl2	SAS5	Subunit of the SAS complex (Sas2p, Sas4p, Sas5p), which acetylates free histones and n
1773678_at	cl2	---	---
1775569_at	cl2	YMD8	Putative nucleotide sugar transporter, has similarity to Vrg4p
1771814_at	cl2	HTD2	Mitochondrial 3-hydroxyacyl-thioester dehydratase involved in fatty acid biosynthesis,
1778753_at	cl2	---	---
1779746_at	cl2	LRO1	Acyltransferase that catalyzes diacylglycerol esterification; one of several acyltransf
1769622_at	cl2	---	---
1779372_at	cl2	KAR1	Essential protein involved in karyogamy during mating and in spindle pole body duplicat
1770559_at	cl2	ATG12	Conserved ubiquitin-like modifier involved in autophagy and the Cvt pathway; conjugated
1776145_at	cl2	---	---
1773779_at	cl2	---	---
1776718_at	cl2	NHP10	Protein related to mammalian high mobility group proteins; preferentially binds DNA end
1770178_at	cl2	---	---
1775556_at	cl2	---	---
1772942_at	cl2	SAD1	Conserved zinc-finger domain protein involved in pre-mRNA splicing, required for assemb
1777689_at	cl2	SLY41	Protein involved in ER-to-Golgi transport
1774303_at	cl2	RSC3	Component of the RSC chromatin remodeling complex; essential gene required for maintena
1774529_at	cl2	COX18	Mitochondrial integral inner membrane protein required for membrane insertion of C-term
1777007_at	cl2	HSL1	Nim1p-related protein kinase that regulates the morphogenesis and septin checkpoints; a
1778692_at	cl2	EXO5	Mitochondrial 5'-3' exonuclease and sliding exonuclease, required for mitochondrial gen
1776650_at	cl2	AAT1	Mitochondrial aspartate aminotransferase, catalyzes the conversion of oxaloacetate to a
1770088_at	cl2	---	---
1775884_at	cl2	RAX2	N-glycosylated protein involved in the maintenance of bud site selection during bipolar
1772894_at	cl2	BRN1	Subunit of the condensin complex; required for chromosome condensation and for clusteri
1771069_at	cl2	---	---
1769638_at	cl2	---	---
1771752_at	cl2	FUS1	Membrane protein localized to the shmoo tip, required for cell fusion; expression regul
1776934_at	cl2	MRH4	Mitochondrial ATP-dependent RNA helicase of the DEAD-box family, plays an essential rol
1778023_at	cl2	NGG1	Transcriptional regulator involved in glucose repression of Gal4p-regulated genes; comp
1772284_at	cl2	---	---
1778360_at	cl2	HDA1	Putative catalytic subunit of a class II histone deacetylase complex that also contains
1775317_at	cl2	MRPL11	Mitochondrial ribosomal protein of the large subunit
1775590_at	cl2	IML3	Protein with a role in kinetochore function, localizes to the outer kinetochore in a Ct
1773686_s_at	cl2	VTH1 /// VTH2	Putative membrane glycoprotein with strong similarity to Vth2p and Pep1p/Vps10p, may be
1772874_at	cl2	TIR2	Putative cell wall mannoprotein of the Srp1p/Tip1p family of serine-alanine-rich protei
1773015_at	cl2	FLO8	Transcription factor required for flocculation, diploid filamentous growth, and haploid
1775176_at	cl2	RTC4	Protein of unknown function; null mutation suppresses cdc13-1 temperature sensitivity;
1771580_at	cl2	KDX1	Protein kinase implicated in the Slt2p mitogen-activated (MAP) kinase signaling pathway
1778760_at	cl2	---	---
1779620_at	cl2	---	---
1778312_at	cl2	PHD1	Transcriptional activator that enhances pseudohyphal growth; regulates expression of FL
1779172_at	cl2	SSK1	Cytoplasmic response regulator, part of a two-component signal transducer that mediates
1774200_at	cl2	GIP3	Glc7-interacting protein whose overexpression relocalizes Glc7p from the nucleus and pr
1775851_at	cl2	GPX1	Phospholipid hydroperoxide glutathione peroxidase induced by glucose starvation that pr
1779784_at	cl2	---	---
1779601_at	cl2	AIM46	Putative protein of unknown function; the authentic, non-tagged protein is detected in
1772279_at	cl2	HOR7	Protein of unknown function; overexpression suppresses Ca2+ sensitivity of mutants lack
1775020_at	cl2	YND1	Apyrase with wide substrate specificity, involved in preventing the inhibition of glyco
1776045_at	cl2	SNT1	Subunit of the Set3C deacetylase complex that interacts directly with the Set3C subunit
1772459_at	cl2	INH1	Protein that inhibits ATP hydrolysis by the F1F0-ATP synthase; inhibitory function is e
1773055_at	cl2	COX9	Subunit VIIa of cytochrome c oxidase, which is the terminal member of the mitochondrial
1772583_s_at	cl2	NHP6B	High-mobility group (HMG) protein that binds to and remodels nucleosomes; involved in r
1773302_at	cl2	ESS1	Peptidylprolyl-cis/trans-isomerase (PPIase) specific for phosphorylated serine and thre
1769341_at	cl2	SBH1	Beta subunit of the Sec61p ER translocation complex (Sec61p-Sss1p-Sbh1p); involved in p
1773198_at	cl2	---	---
1778570_at	cl2	CCW12	Cell wall mannoprotein, mutants are defective in mating and agglutination, expression i
1777782_at	cl2	---	---
1774490_at	cl2	PEX10	Peroxisomal membrane E3 ubiquitin ligase, required for for Ubc4p-dependent Pex5p ubiqui
1774522_at	cl2	SNF11	Subunit of the SWI/SNF chromatin remodeling complex involved in transcriptional regulat
1779582_at	cl2	LST7	Protein possibly involved in a post-Golgi secretory pathway; required for the transport
1771678_at	cl2	---	---
1775235_at	cl2	HTA2	Histone H2A, core histone protein required for chromatin assembly and chromosome functi
1775532_at	cl2	NHP6A	High-mobility group (HMG) protein that binds to and remodels nucleosomes; involved in r
1776837_at	cl2	HUG1	Protein involved in the Mec1p-mediated checkpoint pathway that responds to DNA damage o
1770451_at	cl2	FAU1	5,10-methenyltetrahydrofolate synthetase, involved in folic acid biosynthesis
1775056_at	cl2	CKB1	Beta regulatory subunit of casein kinase 2, a Ser/Thr protein kinase with roles in cell
1771726_at	cl2	SPC1	Subunit of the signal peptidase complex (SPC), which cleaves the signal sequence from p
1778014_at	cl2	FSH2	Putative serine hydrolase that localizes to the cytoplasm; sequence is similar to S. ce
1779712_at	cl2	CAB5	Probable dephospho-CoA kinase (DPCK) that catalyzes the last step in coenzyme A biosynt
1776338_at	cl2	SYN8	Endosomal SNARE related to mammalian syntaxin 8
1776835_at	cl2	---	---
1774948_at	cl2	ACB1	Acyl-CoA-binding protein, transports newly synthesized acyl-CoA esters from fatty acid
1771763_at	cl2	---	---
1776297_at	cl2	AME1	Essential kinetochore protein associated with microtubules and spindle pole bodies; com
1770311_at	cl2	RRF1	Mitochondrial ribosome recycling factor, essential for mitochondrial protein synthesis
1776617_at	cl2	APL1	Beta-adaptin, large subunit of the clathrin associated protein complex (AP-2); involved
1777065_at	cl2	ELC1	Elongin C, involved in transcription elongation as a heterodimer with Ela1p; required f
1777664_at	cl2	MAK31	Non-catalytic subunit of N-terminal acetyltransferase of the NatC type; required for re
1780041_at	cl2	EGD1	Subunit beta1 of the nascent polypeptide-associated complex (NAC) involved in protein t
1772696_at	cl2	SSS1	Subunit of the Sec61p translocation complex (Sec61p-Sss1p-Sbh1p) that forms a channel f
1776769_at	cl2	VMA9	Vacuolar H+ ATPase subunit e of the V-ATPase V0 subcomplex; essential for vacuolar acid
1770150_at	cl2	YAF9	Subunit of both the NuA4 histone H4 acetyltransferase complex and the SWR1 complex, may
1777812_at	cl2	SNU23	Component of U4/U6.U5 snRNP involved in mRNA splicing via spliceosome
1772605_at	cl2	CBS1	Mitochondrial translational activator of the COB mRNA; membrane protein that interacts
1770721_at	cl2	FCY1	Cytosine deaminase, zinc metalloenzyme that catalyzes the hydrolytic deamination of cyt
1773002_at	cl2	TAF9	Subunit (17 kDa) of TFIID and SAGA complexes, involved in RNA polymerase II transcripti
1772512_at	cl2	PEX4	Peroxisomal ubiquitin conjugating enzyme required for peroxisomal matrix protein import
1770766_at	cl2	EST3	Component of the telomerase holoenzyme, involved in telomere replication
1775727_at	cl2	AIM1	Protein involved in mitochondrial function or organization; null mutant displays elevat
1773207_at	cl2	SUI1	Translation initiation factor eIF1; component of a complex involved in recognition of t
1774703_at	cl2	DIB1	17-kDa component of the U4/U6aU5 tri-snRNP, plays an essential role in pre-mRNA splicin
1775531_at	cl2	DLS1	Subunit of ISW2/yCHRAC chromatin accessibility complex along with Itc1p, Isw2p, and Dpb
1773743_at	cl2	KSH1	Essential protein suggested to function early in the secretory pathway; inviability is
1770249_at	cl2	LDB18	Component of the dynactin complex, which is required for dynein activity; null mutant e
1776809_at	cl2	MVB12	ESCRT-I subunit required to stabilize oligomers of the ESCRT-I core complex (Stp22p, Vp
1775265_at	cl2	SUT2	Putative transcription factor; multicopy suppressor of mutations that cause low activit
1771388_at	cl2	DIF1	Protein that regulates the nuclear localization of ribonucleotide reductase Rnr2p and R
1771870_at	cl2	LCL3	Putative protein of unknown function; mutant has long chronological lifespan; has homol
1777693_at	cl2	---	---
1777032_at	cl2	RSM22	Mitochondrial ribosomal protein of the small subunit; also predicted to be an S-adenosy
1774356_at	cl2	---	---
1772473_at	cl2	---	---
1770974_at	cl2	SWM2	Putative protein of unknown function; haploid disruptant exhibits cold-sensitive growth
1779639_at	cl2	APM4	Mu2-like subunit of the clathrin associated protein complex (AP-2); involved in vesicle
1779801_at	cl2	SNU56	Component of U1 snRNP required for mRNA splicing via spliceosome; yeast specific, no me
1771348_at	cl2	---	---
1772985_at	cl2	ERT1	Transcriptional regulator of nonfermentable carbon utilization; GFP-fusion protein loca
1779050_at	cl2	BBP1	Protein required for the spindle pole body (SPB) duplication, localized at the central
1770677_at	cl2	BUD31	Component of the SF3b subcomplex of the U2 snRNP; diploid mutants display a random budd
1779904_at	cl2	YHK8	Presumed antiporter of the DHA1 family of multidrug resistance transporters; contains 1
1772839_at	cl2	IPK1	Inositol 1,3,4,5,6-pentakisphosphate 2-kinase, nuclear protein required for synthesis o
1775220_at	cl2	PRM1	Pheromone-regulated multispanning membrane protein involved in membrane fusion during m
1777856_at	cl2	PAU17	Protein of unknown function, member of the seripauperin multigene family encoded mainly
1772528_at	cl2	---	---
1770517_at	cl2	---	---
1779485_at	cl2	---	---
1771937_at	cl2	CWC24	Essential protein, component of a complex containing Cef1p; has similarity to S. pombe
1777946_at	cl2	TEN1	Protein that regulates telomeric length; protects telomeric ends in a complex with Cdc1
1777699_at	cl2	RAD30	DNA polymerase eta, involved in translesion synthesis during post-replication repair; c
1778537_at	cl2	---	---
1775280_at	cl2	IMP2	Catalytic subunit of the mitochondrial inner membrane peptidase complex, required for m
1774444_at	cl2	ATG5	Conserved protein involved in autophagy and the Cvt pathway; undergoes conjugation with
1769397_s_at	cl2	RPS30A /// RPS30B	Protein component of the small (40S) ribosomal subunit; nearly identical to Rps30Bp and
1771693_at	cl2	SHU1	Protein involved in a Rad51p-, Rad54p-dependent pathway for homologous recombination re
1778303_at	cl2	RPL29	Protein component of the large (60S) ribosomal subunit, has similarity to rat L29 ribos
1771492_at	cl2	RPS26A	Protein component of the small (40S) ribosomal subunit; nearly identical to Rps26Bp and
1770502_x_at	cl2	RPS26A	Protein component of the small (40S) ribosomal subunit; nearly identical to Rps26Bp and
1769371_at	cl2	FOL2	GTP-cyclohydrolase I, catalyzes the first step in the folic acid biosynthetic pathway
1777692_at	cl2	RRN9	Protein involved in promoting high level transcription of rDNA, subunit of UAF (upstrea
1772608_at	cl2	PRM3	Pheromone-regulated protein required for nuclear envelope fusion during karyogamy; loca
1771751_at	cl2	SWD3	Essential subunit of the COMPASS (Set1C) complex, which methylates histone H3 on lysine
1769727_s_at	cl2	RPL41A /// RPL41B	Ribosomal protein L47 of the large (60S) ribosomal subunit, identical to Rpl41Bp and ha
1772251_at	cl2	RPL39	Protein component of the large (60S) ribosomal subunit, has similarity to rat L39 ribos
1769688_at	cl2	---	---
1774109_at	cl2	THP1	Nuclear pore-associated protein, forms a complex with Sac3p that is involved in transcr
1770404_at	cl2	RRT2	Putative protein of unknown function; non-essential gene identified in a screen for mut
1776838_at	cl3	VPS25	Component of the ESCRT-II complex, which is involved in ubiquitin-dependent sorting of
1779078_at	cl3	LSM7	Lsm (Like Sm) protein; part of heteroheptameric complexes (Lsm2p-7p and either Lsm1p or
1777024_at	cl3	---	---
1779217_at	cl3	ZIM17	Heat shock protein with a zinc finger motif; essential for protein import into mitochon
1774743_at	cl3	DAD3	Essential subunit of the Dam1 complex (aka DASH complex), couples kinetochores to the f
1778327_at	cl3	URM1	Ubiquitin-like protein involved in thiolation of cytoplasmic tRNAs; receives sulfur fro
1779473_at	cl3	AIM7	Protein that interacts with Arp2/3 complex to stimulate actin filament debranching and
1776123_at	cl3	TAF10	Subunit (145 kDa) of TFIID and SAGA complexes, involved in RNA polymerase II transcript
1773196_at	cl3	YKE2	Subunit of the heterohexameric Gim/prefoldin protein complex involved in the folding of
1776020_at	cl3	DET1	Acid phosphatase involved in the non-vesicular transport of sterols in both directions
1771812_at	cl3	SAP30	Subunit of a histone deacetylase complex, along with Rpd3p and Sin3p, that is involved
1769778_at	cl3	YAE1	Protein of unknown function, essential for growth under standard (aerobic) conditions b
1777962_at	cl3	GON7	Protein proposed to be involved in the modification of N-linked oligosaccharides, osmot
1779929_at	cl3	CHZ1	Histone chaperone for Htz1p/H2A-H2B dimer; required for the stabilization of the Chz1p-
1777691_at	cl3	RBL2	Protein involved in microtubule morphogenesis, required for protection from excess free
1771319_at	cl3	ASR1	Ubiquitin ligase that modifies and regulates RNA Pol II; involved in a putative alcohol
1771252_at	cl3	SCM3	Nonhistone component of centromeric chromatin that binds stoichiometrically to CenH3-H4
1773508_at	cl3	SPP2	Essential protein that promotes the first step of splicing and is required for the fina
1770828_at	cl3	DID4	Class E Vps protein of the ESCRT-III complex, required for sorting of integral membrane
1772552_at	cl3	UBC9	SUMO-conjugating enzyme involved in the Smt3p conjugation pathway; nuclear protein requ
1770850_at	cl3	---	---
1769942_at	cl3	RPB11	RNA polymerase II subunit B12.5; part of central core; similar to Rpc19p and bacterial
1774050_at	cl3	OST5	Zeta subunit of the oligosaccharyltransferase complex of the ER lumen, which catalyzes
1777479_at	cl3	HMF1	Member of the p14.5 protein family with similarity to Mmf1p, functionally complements M
1775465_at	cl3	NSL1	Essential component of the MIND kinetochore complex (Mtw1p Including Nnf1p-Nsl1p-Dsn1p)
1778598_at	cl3	SDC1	Subunit of the COMPASS (Set1C) complex, which methylates lysine 4 of histone H3 and is
1773378_at	cl3	HPA3	D-Amino acid N-acetyltransferase, catalyzes N-acetylation of D-amino acids through orde
1775824_at	cl3	RTT102	Component of both the SWI/SNF and RSC chromatin remodeling complexes, suggested role in
1773060_at	cl3	SPO73	Meiosis-specific protein of unknown function, required for spore wall formation during
1778123_at	cl3	PSF1	Subunit of the GINS complex (Sld5p, Psf1p, Psf2p, Psf3p), which is localized to DNA rep
1776241_at	cl3	ERV2	Flavin-linked sulfhydryl oxidase localized to the endoplasmic reticulum lumen, involved
1770841_at	cl3	ARP1	Actin-related protein of the dynactin complex; required for spindle orientation and nuc
1776613_at	cl3	---	---
1777474_at	cl3	YMC1	Mitochondrial protein, putative inner membrane transporter with a role in oleate metabo
1778348_at	cl3	IRC25	Component of a heterodimeric Poc4p-Irc25p chaperone involved in assembly of alpha subun
1778262_at	cl3	SEN15	Subunit of the tRNA splicing endonuclease, which is composed of Sen2p, Sen15p, Sen34p,
1774517_at	cl3	---	---
1778235_at	cl3	EDC3	Non-essential conserved protein of unknown function, plays a role in mRNA decapping by
1778332_at	cl3	GNT1	N-acetylglucosaminyltransferase capable of modification of N-linked glycans in the Golg
1770696_at	cl3	DIA4	Probable mitochondrial seryl-tRNA synthetase, mutant displays increased invasive and ps
1769677_at	cl3	REF2	RNA-binding protein involved in the cleavage step of mRNA 3'-end formation prior to pol
1778399_at	cl3	HAP3	Subunit of the heme-activated, glucose-repressed Hap2p/3p/4p/5p CCAAT-binding complex,
1770248_at	cl3	---	---
1771758_at	cl3	OCA4	Cytoplasmic protein required for replication of Brome mosaic virus in S. cerevisiae, wh
1779812_at	cl3	LSM3	Lsm (Like Sm) protein; part of heteroheptameric complexes (Lsm2p-7p and either Lsm1p or
1778903_at	cl3	---	---
1769967_at	cl3	RBK1	Putative ribokinase
1775676_at	cl3	UPF3	Component of the nonsense-mediated mRNA decay (NMD) pathway, along with Nam7p and Nmd2p
1770114_at	cl3	TFB3	Subunit of TFIIH and nucleotide excision repair factor 3 complexes, involved in transcr
1774146_at	cl3	EAF7	Subunit of the NuA4 histone acetyltransferase complex, which acetylates the N-terminal
1777710_at	cl3	CSN9	Subunit of the Cop9 signalosome, which is required for deneddylation, or removal of the
1773639_at	cl3	BUG1	Cis-golgi localized protein involved in ER to Golgi transport; forms a complex with the
1773666_at	cl3	PIH1	Protein of unresolved function; may function in protein folding and/or rRNA processing,
1774231_at	cl3	DUO1	Essential subunit of the Dam1 complex (aka DASH complex), couples kinetochores to the f
1779243_at	cl3	CWC15	Non-essential protein involved in pre-mRNA splicing, component of a complex containing
1771827_at	cl3	ADD66	Protein involved in 20S proteasome assembly; forms a heterodimer with Pba1p that binds
1770708_at	cl3	CBC2	Small subunit of the heterodimeric cap binding complex that also contains Sto1p, compon
1777539_at	cl3	SPC19	Essential subunit of the Dam1 complex (aka DASH complex), couples kinetochores to the f
1777701_at	cl3	HOF1	Bud neck-localized, SH3 domain-containing protein required for cytokinesis; regulates a
1779857_at	cl3	GPI15	Protein involved in the synthesis of N-acetylglucosaminyl phosphatidylinositol (GlcNAc-
1776310_at	cl3	BET5	Component of the TRAPP (transport protein particle) complex, which plays an essential r
1778423_at	cl3	TRM112	Subunit of tRNA methyltransferase (MTase) complexes in combination with Trm9p and Trm11
1774277_at	cl3	FCF1	Putative PINc domain nuclease required for early cleavages of 35S pre-rRNA and maturati
1771212_at	cl3	UBC12	Enzyme that mediates the conjugation of Rub1p, a ubiquitin-like protein, to other prote
1772139_at	cl3	SLT2	Serine/threonine MAP kinase involved in regulating the maintenance of cell wall integri
1778042_at	cl3	SAM37	Component of the Sorting and Assembly Machinery (SAM or TOB complex) of the mitochondri
1769525_at	cl3	GIM4	Subunit of the heterohexameric cochaperone prefoldin complex which binds specifically t
1780155_at	cl3	PAN6	Pantothenate synthase, also known as pantoate-beta-alanine ligase, required for pantoth
1772231_at	cl3	PPX1	Exopolyphosphatase, hydrolyzes inorganic polyphosphate (poly P) into Pi residues; locat
1769478_at	cl3	---	---
1776992_at	cl3	AGA2	Adhesion subunit of a-agglutinin of a-cells, C-terminal sequence acts as a ligand for a
1774489_at	cl3	---	---
1779414_at	cl3	RRG7	Protein of unknown function; green fluorescent protein (GFP)-fusion protein localizes t
1776501_at	cl3	CIN4	GTP-binding protein involved in beta-tubulin (Tub2p) folding; isolated as mutant with i
1778170_at	cl3	IES5	Protein that associates with the INO80 chromatin remodeling complex under low-salt cond
1773668_at	cl3	TRS33	One of 10 subunits of the transport protein particle (TRAPP) complex of the cis-Golgi w
1774116_at	cl3	CFD1	Highly conserved, iron-sulfur cluster binding protein localized in the cytoplasm; forms
1770129_at	cl3	SIW14	Tyrosine phosphatase that plays a role in actin filament organization and endocytosis;
1772484_at	cl3	ARV1	Protein functioning in transport of glycosylphosphatidylinositol intermediates into ER
1779830_at	cl3	PTH2	One of two (see also PTH1) mitochondrially-localized peptidyl-tRNA hydrolases; negative
1777819_at	cl3	POL32	Third subunit of DNA polymerase delta, involved in chromosomal DNA replication; require
1770276_at	cl3	RPC34	RNA polymerase III subunit C34; interacts with TFIIIB70 and is a key determinant in pol
1779373_at	cl3	POC4	Component of a heterodimeric Poc4p-Irc25p chaperone involved in assembly of alpha subun
1771334_at	cl3	KRE11	Subunit of TRAPPII, a multimeric guanine nucleotide-exchange factor for Ypt1p; involved
1775354_at	cl3	FRA2	Protein involved in negative regulation of transcription of iron regulon; forms an iron
1769927_at	cl3	SHG1	Subunit of the COMPASS (Set1C) complex, which methylates histone H3 on lysine 4 and is
1773300_at	cl3	SNU13	RNA binding protein, part of U3 snoRNP involved in rRNA processing, part of U4/U6-U5 tr
1773620_at	cl3	TYW3	tRNA methyltransferase required for synthesis of wybutosine, a modified guanosine found
1771435_at	cl3	NRG1	Transcriptional repressor that recruits the Cyc8p-Tup1p complex to promoters; mediates
1771772_at	cl3	COQ8	Protein required for ubiquinone (coenzyme Q) biosynthesis and for respiratory growth; e
1774810_at	cl3	SIR3	Silencing protein that interacts with Sir2p and Sir4p, and histone H3 and H4 tails, to
1770730_at	cl3	NPT1	Nicotinate phosphoribosyltransferase, acts in the salvage pathway of NAD+ biosynthesis;
1769721_at	cl3	GPI8	ER membrane glycoprotein subunit of the glycosylphosphatidylinositol transamidase compl
1773062_at	cl3	COQ1	Hexaprenyl pyrophosphate synthetase, catalyzes the first step in ubiquinone (coenzyme Q
1770381_at	cl3	MF(ALPHA)2	Mating pheromone alpha-factor, made by alpha cells; interacts with mating type a cells
1769406_at	cl3	MKC7	GPI-anchored aspartyl protease, member of the yapsin family of proteases involved in ce
1776151_at	cl3	MTO1	Mitochondrial protein, forms a heterodimer complex with Mss1p that performs the 5-carbo
1775962_at	cl3	NOP53	Nucleolar protein; involved in biogenesis of the 60S subunit of the ribosome; interacts
1778906_at	cl3	SPE2	S-adenosylmethionine decarboxylase, required for the biosynthesis of spermidine and spe
1776029_at	cl3	PER1	Protein of the endoplasmic reticulum, required for GPI-phospholipase A2 activity that r
1772446_at	cl3	RBS1	Protein of unknown function, identified as a high copy suppressor of psk1 psk2 mutation
1771737_at	cl3	GIM3	Subunit of the heterohexameric cochaperone prefoldin complex which binds specifically t
1775633_at	cl3	DER1	Endoplasmic reticulum membrane protein, required for ER-associated protein degradation
1770034_at	cl3	MRPL37	Mitochondrial ribosomal protein of the large subunit
1775844_at	cl3	NMT1	N-myristoyl transferase, catalyzes the cotranslational, covalent attachment of myristic
1773931_at	cl3	NRG2	Transcriptional repressor that mediates glucose repression and negatively regulates fil
1774289_at	cl3	FUN26	Nucleoside transporter with broad nucleoside selectivity; localized to intracellular me
1779033_at	cl3	DEG1	tRNA:pseudouridine synthase, introduces pseudouridines at position 38 or 39 in tRNA, im
1776280_at	cl3	CUE2	Protein of unknown function; has two CUE domains that bind ubiquitin, which may facilit
1776651_at	cl3	ECM9	Non-essential protein of unknown function
1774749_at	cl3	AAD10	Putative aryl-alcohol dehydrogenase with similarity to P. chrysosporium aryl-alcohol de
1773254_at	cl3	STE6	Plasma membrane ATP-binding cassette (ABC) transporter required for the export of a-fac
1775668_at	cl3	YLF2	Protein of unknown function, has weak similarity to E. coli GTP-binding protein gtp1; t
1778892_at	cl3	RPC17	RNA polymerase III subunit C17; physically interacts with C31, C11, and TFIIIB70; may b
1772547_at	cl3	RRP17	Component of the pre-60S pre-ribosomal particle; required for cell viability under stan
1771710_at	cl3	RRP8	Nucleolar protein involved in rRNA processing, pre-rRNA cleavage at site A2; also invol
1780197_at	cl3	---	---
1777309_at	cl3	AAC3	Mitochondrial inner membrane ADP/ATP translocator, exchanges cytosolic ADP for mitochon
1771359_at	cl3	IPI1	Essential component of the Rix1 complex (with Rix1p and Ipi3p) that is required for pro
1775295_at	cl3	ASP1	Cytosolic L-asparaginase, involved in asparagine catabolism
1779257_at	cl3	---	---
1775981_at	cl3	---	---
1777669_at	cl3	---	---
1772930_at	cl3	VPS74	Protein required for Golgi localization of glycosyltransferases; binds the cytosolic do
1776946_at	cl3	ORT1	Ornithine transporter of the mitochondrial inner membrane, exports ornithine from mitoc
1774764_at	cl3	NRK1	Nicotinamide riboside kinase, catalyzes the phosphorylation of nicotinamide riboside an
1779249_at	cl3	ECM1	Pre-ribosomal factor involved in 60S ribosomal protein subunit export; associates with
1772333_at	cl3	KEL3	Cytoplasmic protein of unknown function
1776658_at	cl3	REE1	Cytoplasmic protein involved in the regulation of enolase (ENO1); mRNA expression is in
1777928_at	cl3	FAR1	Cyclin-dependent kinase inhibitor that mediates cell cycle arrest in response to pherom
1780144_at	cl3	MTF1	Mitochondrial RNA polymerase specificity factor with structural similarity to S-adenosy
1773145_s_at	cl3	---	---
1769713_at	cl3	---	---
1775005_at	cl3	MRPS16	Mitochondrial ribosomal protein of the small subunit
1774990_at	cl3	SME1	Core Sm protein Sm E; part of heteroheptameric complex (with Smb1p, Smd1p, Smd2p, Smd3p
1775926_at	cl3	PFD1	Subunit of heterohexameric prefoldin, which binds cytosolic chaperonin and transfers ta
1778813_at	cl3	EAF5	Esa1p-associated factor, non-essential subunit of the NuA4 acetyltransferase complex
1778268_at	cl3	FPR3	Nucleolar peptidyl-prolyl cis-trans isomerase (PPIase); FK506 binding protein; phosphor
1772997_at	cl3	GRE2	3-methylbutanal reductase and NADPH-dependent methylglyoxal reductase (D-lactaldehyde d
1774094_at	cl3	TLG1	Essential t-SNARE that forms a complex with Tlg2p and Vti1p and mediates fusion of endo
1777677_at	cl3	YRB2	Protein of unknown function involved in nuclear processes of the Ran-GTPase cycle; invo
1778229_at	cl3	---	---
1776562_at	cl3	SCD6	Protein containing an Lsm domain; negatively regulates translation initiation via 48S p
1775510_at	cl3	TOS2	Protein involved in localization of Cdc24p to the site of bud growth; may act as a memb
1777613_at	cl3	PPS1	Protein phosphatase with specificity for serine, threonine, and tyrosine residues; has
1771315_at	cl3	ERI1	Endoplasmic reticulum membrane protein that binds to and inhibits GTP-bound Ras2p at th
1769723_at	cl3	---	---
1770277_at	cl3	MNL1	alpha-1,2-specific exomannosidase of the endoplasmic reticulum that generates a Man7Glc
1778960_at	cl3	TEC1	Transcription factor required for full Ty1 expression, Ty1-mediated gene activation, an
1779114_at	cl3	RSR1	GTP-binding protein of the ras superfamily required for bud site selection, morphologic
1772875_at	cl3	RPL4B	Protein component of the large (60S) ribosomal subunit, nearly identical to Rpl4Ap and
1779549_at	cl3	DFR1	Dihydrofolate reductase, part of the dTTP biosynthetic pathway, involved in folate meta
1775822_at	cl3	TAD1	tRNA-specific adenosine deaminase, deaminates adenosine-37 to inosine in tRNA-Ala
1777581_at	cl3	---	---
1772414_at	cl3	YHC1	Component of the U1 snRNP complex required for pre-mRNA splicing; putative ortholog of
1771508_at	cl3	HUR1	Protein of unknown function; reported null mutant phenotype of hydroxyurea sensitivity
1778483_at	cl3	RTR2	Protein of unknown function with high similarity to Rtr1p; exhibits genetic interaction
1774880_at	cl3	SFT1	Intra-Golgi v-SNARE, required for transport of proteins between an early and a later Go
1769448_at	cl3	SPO12	Nucleolar protein of unknown function, positive regulator of mitotic exit; involved in
1779312_at	cl3	MSH3	Mismatch repair protein, forms dimers with Msh2p that mediate repair of insertion or de
1778982_at	cl3	STE18	G protein gamma subunit, forms a dimer with Ste4p to activate the mating signaling path
1775596_at	cl3	RPC37	RNA polymerase III subunit C37
1776095_at	cl3	ABZ2	Aminodeoxychorismate lyase (4-amino-4-deoxychorismate lyase), catalyzes the third step
1775381_at	cl3	REX3	RNA exonuclease; required for maturation of the RNA component of RNase MRP; functions r
1780012_at	cl3	RMD1	Cytoplasmic protein required for sporulation
1775165_at	cl3	TTI2	Putative protein of unknown function; subunit of the ASTRA complex which is part of the
1772751_at	cl3	---	---
1775937_at	cl3	---	---
1771387_at	cl3	OSH6	Member of an oxysterol-binding protein family with overlapping, redundant functions in
1776484_at	cl3	---	---
1778270_at	cl3	HO	Site-specific endonuclease required for gene conversion at the MAT locus (homothallic s
1778088_at	cl3	---	---
1775573_at	cl3	---	---
1777497_at	cl4	APM3	Mu3-like subunit of the clathrin associated protein complex (AP-3); functions in transp
1777821_at	cl4	GLE2	Component of the Nup82 subcomplex of the nuclear pore complex; required for polyadenyla
1776607_at	cl4	SEC6	Essential 88kDa subunit of the exocyst complex, which mediates polarized targeting of s
1779635_at	cl4	MCX1	Mitochondrial matrix protein; putative ATP-binding chaperone with non-proteolytic funct
1772939_at	cl4	GLN4	Glutamine tRNA synthetase, monomeric class I tRNA synthetase that catalyzes the specifi
1769756_at	cl4	KAP104	Transportin or cytosolic karyopherin beta 2; functions in the rg-nuclear localization s
1774218_at	cl4	NUP133	Subunit of the Nup84p subcomplex of the nuclear pore complex (NPC), localizes to both s
1779858_at	cl4	UME1	Negative regulator of meiosis, required for repression of a subset of meiotic genes dur
1777655_at	cl4	CWC22	Essential protein, component of a complex containing Cef1p, has similarity to S. pombe
1776397_at	cl4	KTR7	Putative mannosyltransferase involved in protein glycosylation; member of the KRE2/MNT1
1770737_at	cl4	JNM1	Component of the yeast dynactin complex, consisting of Nip100p, Jnm1p, and Arp1p; requi
1778352_at	cl4	MFT1	Subunit of the THO complex, which is a nuclear complex comprised of Hpr1p, Mft1p, Rlr1p
1772241_at	cl4	MNT3	Alpha-1,3-mannosyltransferase, adds the fourth and fifth alpha-1,3-linked mannose resid
1778295_at	cl4	PEX22	Putative peroxisomal membrane protein required for import of peroxisomal proteins, func
1777332_at	cl4	BRE2	Subunit of COMPASS (Set1C) complex, which methylates Lys4 of histone H3 and functions i
1771831_at	cl4	SEN1	Presumed helicase required for RNA polymerase II transcription termination and processi
1774274_at	cl4	TAH1	HSP90 cofactor; interacts with Hsp82p, Pih1p, Rvb1 and Rvb2, contains a single TPR doma
1773712_at	cl4	NUP53	Subunit of the nuclear pore complex (NPC), interacts with karyopherin Kap121p or with N
1777481_at	cl4	JJJ1	Co-chaperone that stimulates the ATPase activity of Ssa1p, required for a late step of
1773327_at	cl4	PFA4	Palmitoyltransferase with autoacylation activity, required for palmitoylation of amino
1777986_at	cl4	---	---
1771966_at	cl4	CNE1	Calnexin; integral membrane ER chaperone involved in folding and quality control of gly
1775669_at	cl4	RIO2	Essential serine kinase involved in the processing of the 20S pre-rRNA into mature 18S
1778188_at	cl4	OTU2	Protein of unknown function that may interact with ribosomes, based on co-purification
1780244_at	cl4	RBG2	Protein with similarity to mammalian developmentally regulated GTP-binding protein
1776227_at	cl4	KTR6	Probable mannosylphosphate transferase involved in the synthesis of core oligosaccharid
1771469_at	cl4	SRP101	Signal recognition particle (SRP) receptor alpha subunit; contain GTPase domains; invol
1773952_at	cl4	ARG2	Acetylglutamate synthase (glutamate N-acetyltransferase), mitochondrial enzyme that cat
1771317_at	cl4	TVP18	Integral membrane protein localized to late Golgi vesicles along with the v-SNARE Tlg2p
1779710_at	cl4	CWC21	Protein involved in RNA splicing by the spliceosome; component of a complex containing
1774014_at	cl4	---	---
1773654_at	cl4	AOS1	Subunit of a heterodimeric nuclear SUMO activating enzyme (E1) with Uba2p; activates Sm
1769647_at	cl4	DOS2	Protein of unknown function, green fluorescent protein (GFP)-fusion protein localizes t
1769904_at	cl4	KIN28	Serine/threonine protein kinase, subunit of the transcription factor TFIIH; involved in
1773282_at	cl4	CCT3	Subunit of the cytosolic chaperonin Cct ring complex, related to Tcp1p, required for th
1776440_at	cl4	LEM3	Membrane protein of the plasma membrane and ER, interacts specifically in vivo with the
1770942_at	cl4	VPS16	Subunit of the vacuole fusion and protein sorting HOPS complex and the CORVET tethering
1772828_at	cl4	BUD22	Protein required for 18S rRNA maturation and small ribosomal subunit biogenesis; cosedi
1773994_at	cl4	ENP2	Essential nucleolar protein, required for biogenesis of the small ribosomal subunit; co
1775023_at	cl4	---	---
1774035_at	cl4	NOC3	Protein that forms a nuclear complex with Noc2p that binds to 66S ribosomal precursors
1778308_at	cl4	NUP84	Subunit of the nuclear pore complex (NPC), forms a subcomplex with Nup85p, Nup120p, Nup
1777158_at	cl4	---	---
1779310_at	cl4	SEC1	Sm-like protein involved in docking and fusion of exocytic vesicles through binding to
1777902_at	cl4	KAP114	Karyopherin, responsible for nuclear import of Spt15p, Sua7p, histones H2A and H2B, and
1769591_at	cl4	NUP60	Subunit of the nuclear pore complex (NPC), functions to anchor Nup2p to the NPC in a pr
1770739_at	cl4	SEC10	Essential 100kDa subunit of the exocyst complex (Sec3p, Sec5p, Sec6p, Sec8p, Sec10p, Se
1775357_at	cl4	---	---
1770363_at	cl4	TAH18	Conserved NAPDH-dependent diflavin reductase, component of an early step in the cytosol
1771382_at	cl4	---	---
1769776_at	cl4	GPA1	GTP-binding alpha subunit of the heterotrimeric G protein that couples to pheromone rec
1779402_at	cl4	ALG5	UDP-glucose:dolichyl-phosphate glucosyltransferase, involved in asparagine-linked glyco
1775190_at	cl4	---	---
1772940_at	cl4	DOM34	Protein that, with binding partner Hbs1p, facilitates ribosomal subunit dissociation wh
1778274_at	cl4	YEA4	Uridine diphosphate-N-acetylglucosamine (UDP-GlcNAc) transporter required for cell wall
1775853_at	cl4	CHS7	Protein of unknown function, involved in chitin biosynthesis by regulating Chs3p export
1773176_at	cl4	DIE2	Dolichyl-phosphoglucose-dependent alpha-1,2 glucosyltransferase of the ER, functions in
1770674_at	cl4	MTF2	Mitochondrial matrix protein that interacts with an N-terminal region of mitochondrial
1780030_at	cl4	---	---
1775748_at	cl4	---	---
1770684_at	cl4	SED5	cis-Golgi t-SNARE syntaxin required for vesicular transport between the ER and the Golg
1773901_at	cl4	PCF11	mRNA 3' end processing factor, essential component of cleavage and polyadenylation fact
1772497_at	cl5	EXO84	Essential protein with dual roles in spliceosome assembly and exocytosis; the exocyst c
1771253_at	cl5	---	---
1775889_at	cl5	SNF5	Subunit of the SWI/SNF chromatin remodeling complex involved in transcriptional regulat
1777513_at	cl5	SPO21	Component of the meiotic outer plaque of the spindle pole body, involved in modifying t
1775251_at	cl5	MIP6	Putative RNA-binding protein, interacts with Mex67p, which is a component of the nuclea
1775973_at	cl5	BPH1	PProtein homologous to human Chediak-Higashi syndrome and murine Beige proteins, which
1769981_at	cl5	APL2	Beta-adaptin, large subunit of the clathrin-associated protein (AP-1) complex; binds cl
1776761_at	cl5	MGM1	Mitochondrial GTPase, present in complex with Ugo1p and Fzo1p; required for mt morpholo
1770271_at	cl5	---	---
1779355_at	cl5	PDR18	Putative transporter of the ATP-binding cassette (ABC) family, implicated in pleiotropi
1778937_at	cl5	CDC25	Membrane bound guanine nucleotide exchange factor (GEF or GDP-release factor); indirect
1779656_at	cl5	FEN2	Plasma membrane H+-pantothenate symporter; confers sensitivity to the antifungal agent
1777762_at	cl5	---	---
1776563_at	cl6	STB4	Protein that binds Sin3p in a two-hybrid assay; contains a Zn(II)2Cys6 zinc finger doma
1776926_at	cl6	---	---
1771731_at	cl6	ECM30	Putative protein of unknown function; may play a role in cell wall biosynthesis, mutant
1778003_at	cl6	NIS1	Protein localized in the bud neck at G2/M phase; physically interacts with septins; pos
1778752_at	cl6	ARG80	Transcription factor involved in regulation of arginine-responsive genes; acts with Arg
1779912_at	cl6	PTK1	Putative serine/threonine protein kinase that regulates spermine uptake; involved in po
1773662_at	cl6	---	---
1771065_at	cl6	AIM11	Protein of unknown function; null mutant is viable but shows increased loss of mitochon
1776330_at	cl6	---	---
1773529_at	cl6	PHO87	Low-affinity inorganic phosphate (Pi) transporter, involved in activation of PHO pathwa
1777796_at	cl6	TEA1	Ty1 enhancer activator required for full levels of Ty enhancer-mediated transcription;
1775712_at	cl6	PET8	S-adenosylmethionine transporter of the mitochondrial inner membrane, member of the mit
1779928_at	cl6	DYN1	Cytoplasmic heavy chain dynein, microtubule motor protein, required for anaphase spindl
1773497_at	cl6	BSC4	Protein of unknown function, ORF exhibits genomic organization compatible with a transl
1773597_at	cl6	PIB1	RING-type ubiquitin ligase of the endosomal and vacuolar membranes, binds phosphatidyli
1770671_at	cl6	---	---
1775892_at	cl6	---	---
1776483_at	cl6	BUD3	Protein involved in bud-site selection and required for axial budding pattern; localize
1773280_at	cl6	PIP2	Autoregulatory oleate-specific transcriptional activator of peroxisome proliferation, c
1771260_at	cl6	HAL1	Cytoplasmic protein involved in halotolerance; decreases intracellular Na+ (via Ena1p)
1769786_at	cl6	---	---
1779914_at	cl6	---	---
1770125_at	cl6	---	---
1771222_at	cl6	TOS8	Homeodomain-containing protein and putative transcription factor found associated with
1779526_at	cl6	---	---
1779968_at	cl6	---	---
1772017_at	cl6	---	---
1774546_at	cl6	SLX4	Endonuclease involved in processing DNA during recombination and repair; cleaves branch
1779567_at	cl6	CDA2	Chitin deacetylase, together with Cda1p involved in the biosynthesis ascospore wall com
1773608_at	cl6	CDA1	Chitin deacetylase, together with Cda2p involved in the biosynthesis ascospore wall com
1771551_at	cl6	URC2	Putative Zn(II)2Cys6 motif containing transcription factor; non-essential gene identifi
1776170_at	cl6	---	---
1773875_at	cl6	DIA3	Protein of unknown function, involved in invasive and pseudohyphal growth
1775539_at	cl6	---	---
1775719_at	cl6	DNL4	DNA ligase required for nonhomologous end-joining (NHEJ), forms stable heterodimer with
1774326_at	cl6	MEF2	Mitochondrial elongation factor involved in translational elongation
1776865_at	cl6	---	---
1776583_at	cl6	FIT2	Mannoprotein that is incorporated into the cell wall via a glycosylphosphatidylinositol
1775226_at	cl6	---	---
1772928_at	cl6	CHA4	DNA binding transcriptional activator, mediates serine/threonine activation of the cata
1777290_at	cl6	---	---
1777486_at	cl6	RIB5	Riboflavin synthase; catalyzes the last step of the riboflavin biosynthesis pathway
1773361_at	cl6	RMI1	Subunit of the RecQ (Sgs1p) - Topo III (Top3p) complex; stimulates superhelical relaxin
1775179_at	cl6	---	---
1774822_at	cl6	CTF3	Outer kinetochore protein that forms a complex with Mcm16p and Mcm22p; may bind the kin
1776644_at	cl6	GLG1	Self-glucosylating initiator of glycogen synthesis, also glucosylates n-dodecyl-beta-D-
1769958_at	cl6	GID8	Protein of unknown function, involved in proteasome-dependent catabolite inactivation o
1780120_at	cl6	CRS5	Copper-binding metallothionein, required for wild-type copper resistance
1769998_at	cl6	---	---
1778149_at	cl6	---	---
1771990_at	cl6	---	---
1779032_at	cl6	LYS5	Phosphopantetheinyl transferase involved in lysine biosynthesis; converts inactive apo-
1773698_at	cl6	---	---
1775308_at	cl6	UTR5	Protein of unknown function; transcription may be regulated by Gcr1p; essential for gro
1778121_s_at	cl6	PAU15 /// PAU16 /// PAU19 /// PAU21 /// PAU22 /// PAU3	Protein of unknown function, member of the seripauperin multigene family encoded mainly
1771214_at	cl6	PYK2	Pyruvate kinase that appears to be modulated by phosphorylation; PYK2 transcription is
1776544_at	cl6	---	---
1769805_at	cl6	ALD3	Cytoplasmic aldehyde dehydrogenase, involved in beta-alanine synthesis; uses NAD+ as th
1772686_at	cl6	RRI2	Subunit of the COP9 signalosome (CSN) complex that cleaves the ubiquitin-like protein N
1779016_at	cl6	MMS4	Subunit of the structure-specific Mms4p-Mus81p endonuclease that cleaves branched DNA;
1772228_at	cl6	---	---
1770751_at	cl6	---	---
1775039_at	cl6	RAD57	Protein that stimulates strand exchange by stabilizing the binding of Rad51p to single-
1778204_at	cl6	MLH2	Protein involved in the mismatch repair of certain frameshift intermediates and involve
1779952_at	cl6	SEC16	COPII vesicle coat protein required for ER transport vesicle budding; Sec16p is bound t
1770897_x_at	cl6	PAU5	Member of the seripauperin multigene family encoded mainly in subtelomeric regions; ind
1771323_at	cl6	PAU5	Member of the seripauperin multigene family encoded mainly in subtelomeric regions; ind
1778453_s_at	cl6	SNO2 /// SNO3	Protein of unknown function, nearly identical to Sno3p; expression is induced before th
1774478_at	cl6	PCL10	Pho85p cyclin; recruits, activates, and targets Pho85p cyclin-dependent protein kinase
1776630_at	cl6	GTO1	Omega-class glutathione transferase; induced under oxidative stress; putative peroxisom
1774163_at	cl6	---	---
1779950_at	cl6	AMD2	Putative amidase
1778969_x_at	cl6	PAU2	Member of the seripauperin multigene family encoded mainly in subtelomeric regions, act
1780137_at	cl6	PHM6	Protein of unknown function, expression is regulated by phosphate levels
1772973_at	cl6	---	---
1777618_at	cl6	---	---
1770700_at	cl6	THI21	Hydroxymethylpyrimidine phosphate kinase, involved in the last steps in thiamine biosyn
1773295_at	cl6	INP52	Polyphosphatidylinositol phosphatase, dephosphorylates a number of phosphatidylinositol
1769833_at	cl6	OPI1	Transcriptional regulator of a variety of genes; phosphorylation by protein kinase A st
1778185_at	cl6	STL1	Glycerol proton symporter of the plasma membrane, subject to glucose-induced inactivati
1773541_at	cl6	RGT2	Plasma membrane high glucose sensor that regulates glucose transport; contains 12 predi
1774998_at	cl6	THI74	Mitochondrial transporter repressible by thiamine
1770352_at	cl6	ARG3	Ornithine carbamoyltransferase (carbamoylphosphate:L-ornithine carbamoyltransferase), c
1778754_s_at	cl6	YRF1-1 /// YRF1-2 /// YRF1-3 /// YRF1-4 /// YRF1-5 /// YRF1-6 /// YRF1-7 /// YRF1-8	Helicase encoded by the Y' element of subtelomeric regions, highly expressed in the mut
1779091_at	cl6	---	---
1776283_at	cl6	IZH4	Membrane protein involved in zinc ion homeostasis, member of the four-protein IZH famil
1775089_at	cl6	SPS18	Protein of unknown function, contains a putative zinc-binding domain; expressed during
[truncated: 2,096 more rows]
