# Supplementary material for: Yeast m6A Methylated mRNAs Are Enriched on Translating Ribosomes during Meiosis, and under Rapamycin Treatment
Source: PLoS One. 2015 Jul 17;10(7):e0132090. doi: 10.1371/journal.pone.0132090 (PMC4505848; doi:10.1371/journal.pone.0132090)
Supplement: S2 Table — (XLS) [file pone.0132090.s004.xls]

## Sheet: sheet1
Cluster1 GOBP
Category	Term	Count	%	PValue	Genes	List Total	Pop Hits	Pop Total	Fold Enrichment	Bonferroni	Benjamini	FDR
GOTERM_BP_FAT	GO:0006412~translation	35	26.9231	4.22441e-06	YER087W, YPR163C, YLR441C, YOR312C, YHR183W, YDR347W, YDR487C, YMR257C, YER052C, YGL129C, YIL116W, YDR448W, YGR162W, YBL027W, YHR086W, YPL104W, YLR121C, YPR047W, YBR143C, YDL140C, YMR255W, YEL050C, YOL127W, YNR041C, YLR382C, YMR260C, YER090W, YNL209W, YGR055W, YPL040C, YGL143C, YJR014W, YPL160W, YMR316W, YHR064C	113	677	4870	2.22808	0.00294851	0.00294851	0.00636926
GOTERM_BP_FAT	GO:0065002~intracellular protein transmembrane transport	9	6.92308	0.00105862	YDL217C, YPL094C, YPL063W, YGR029W, YMR255W, YGR119C, YJR045C, YOR297C, YOR254C	113	91	4870	4.26237	0.52306	0.309392	1.58431
GOTERM_BP_FAT	GO:0006418~tRNA aminoacylation for protein translation	6	4.61538	0.00161144	YER087W, YPL040C, YPL160W, YLR382C, YPL104W, YPR047W	113	38	4870	6.80484	0.676096	0.313239	2.40233
GOTERM_BP_FAT	GO:0043039~tRNA aminoacylation	6	4.61538	0.00253884	YER087W, YPL040C, YPL160W, YLR382C, YPL104W, YPR047W	113	42	4870	6.15676	0.830839	0.35868	3.76033
GOTERM_BP_FAT	GO:0043038~amino acid activation	6	4.61538	0.00253884	YER087W, YPL040C, YPL160W, YLR382C, YPL104W, YPR047W	113	42	4870	6.15676	0.830839	0.35868	3.76033
GOTERM_BP_FAT	GO:0008652~cellular amino acid biosynthetic process	10	7.69231	0.00344858	YER090W, YOR375C, YHR208W, YGR208W, YPR118W, YER052C, YOR108W, YGR124W, YJR139C, YIL116W	113	134	4870	3.21622	0.910608	0.383036	5.07533
GOTERM_BP_FAT	GO:0009309~amine biosynthetic process	10	7.69231	0.00506764	YER090W, YOR375C, YHR208W, YGR208W, YPR118W, YER052C, YOR108W, YGR124W, YJR139C, YIL116W	113	142	4870	3.03502	0.971312	0.446715	7.37423
GOTERM_BP_FAT	GO:0010608~posttranscriptional regulation of gene expression	11	8.46154	0.0123085	YNL209W, YGR162W, YPR074C, YLR441C, YOR312C, YHR071W, YPL160W, YMR257C, YDL055C, YHR064C, YBR143C	113	192	4870	2.46912	0.999826	0.709663	17.0337
GOTERM_BP_FAT	GO:0044271~nitrogen compound biosynthetic process	15	11.5385	0.0131725	YBL068W, YOR375C, YHR208W, YDR487C, YER052C, YLR447C, YGR124W, YIL116W, YER090W, YGR208W, YPR118W, YGL040C, YOR108W, YJR105W, YJR139C	113	317	4870	2.03931	0.999906	0.686073	18.1213
GOTERM_BP_FAT	GO:0006399~tRNA metabolic process	10	7.69231	0.0156851	YER087W, YPL040C, YLR401C, YOR243C, YKL205W, YOR274W, YPL160W, YLR382C, YPL104W, YPR047W	113	170	4870	2.53514	0.999984	0.707081	21.2088
GOTERM_BP_FAT	GO:0032268~regulation of cellular protein metabolic process	11	8.46154	0.0165626	YDR448W, YNL209W, YGR162W, YPR074C, YLR441C, YOR312C, YPL160W, YMR257C, YDL055C, YHR064C, YBR143C	113	201	4870	2.35856	0.999991	0.688831	22.2613
GOTERM_BP_FAT	GO:0046394~carboxylic acid biosynthetic process	10	7.69231	0.0168192	YER090W, YOR375C, YHR208W, YGR208W, YPR118W, YER052C, YOR108W, YGR124W, YJR139C, YIL116W	113	172	4870	2.50566	0.999993	0.659682	22.5666
GOTERM_BP_FAT	GO:0016053~organic acid biosynthetic process	10	7.69231	0.0168192	YER090W, YOR375C, YHR208W, YGR208W, YPR118W, YER052C, YOR108W, YGR124W, YJR139C, YIL116W	113	172	4870	2.50566	0.999993	0.659682	22.5666
GOTERM_BP_FAT	GO:0032543~mitochondrial translation	7	5.38462	0.0185927	YPL040C, YGL143C, YDR347W, YLR382C, YPL104W, YGL129C, YPR047W	113	92	4870	3.27915	0.999998	0.664865	24.6461
GOTERM_BP_FAT	GO:0006417~regulation of translation	10	7.69231	0.0219649	YNL209W, YGR162W, YPR074C, YLR441C, YOR312C, YPL160W, YMR257C, YDL055C, YHR064C, YBR143C	113	180	4870	2.3943	1	0.697053	28.457
GOTERM_BP_FAT	GO:0033365~protein localization in organelle	9	6.92308	0.0229994	YDL217C, YPL094C, YPL063W, YGR029W, YGR119C, YJR045C, YOR297C, YOR254C, YPL210C	113	152	4870	2.55182	1	0.687058	29.5896
GOTERM_BP_FAT	GO:0007005~mitochondrion organization	13	10	0.0231739	YDL217C, YDR347W, YLR382C, YOR297C, YGL129C, YBR044C, YGR029W, YPL040C, YPL063W, YGL143C, YJR045C, YPL104W, YPR047W	113	275	4870	2.03733	1	0.664661	29.779
GOTERM_BP_FAT	GO:0042493~response to drug	8	6.15385	0.0233455	YBR068C, YGL070C, YHR032W, YER052C, YNL231C, YGL129C, YDL074C, YJR139C	113	124	4870	2.78047	1	0.643706	29.9647
GOTERM_BP_FAT	GO:0055085~transmembrane transport	12	9.23077	0.0284647	YDL217C, YPL094C, YPL063W, YGR029W, YBR068C, YMR255W, YGR119C, YJR045C, YHR032W, YLR447C, YOR297C, YOR254C	113	251	4870	2.06043	1	0.694981	35.3001
GOTERM_BP_FAT	GO:0070127~tRNA aminoacylation for mitochondrial protein translation	3	2.30769	0.0297664	YPL040C, YPL104W, YPR047W	113	12	4870	10.7743	1	0.690712	36.5948
GOTERM_BP_FAT	GO:0006626~protein targeting to mitochondrion	5	3.84615	0.0327374	YDL217C, YPL063W, YGR029W, YJR045C, YOR297C	113	53	4870	4.06579	1	0.70611	39.4601
GOTERM_BP_FAT	GO:0070585~protein localization in mitochondrion	5	3.84615	0.0327374	YDL217C, YPL063W, YGR029W, YJR045C, YOR297C	113	53	4870	4.06579	1	0.70611	39.4601
GOTERM_BP_FAT	GO:0009082~branched chain family amino acid biosynthetic process	3	2.30769	0.0398372	YHR208W, YOR108W, YJR139C	113	14	4870	9.23515	1	0.75848	45.8248
GOTERM_BP_FAT	GO:0006612~protein targeting to membrane	5	3.84615	0.0412089	YDL217C, YPL094C, YOR297C, YOR254C, YPL210C	113	57	4870	3.78047	1	0.753583	46.98
GOTERM_BP_FAT	GO:0006429~leucyl-tRNA aminoacylation	2	1.53846	0.0454716	YPL160W, YLR382C	113	2	4870	43.0973	1	0.772051	50.4251
Cluter2 GOBP
Category	Term	Count	%	PValue	Genes	List Total	Pop Hits	Pop Total	Fold Enrichment	Bonferroni	Benjamini	FDR
GOTERM_BP_FAT	GO:0000278~mitotic cell cycle	7	21.875	0.00590383	YGL240W, YBL097W, YPL116W, YDR159W, YDR303C, YBR211C, YKL101W	28	309	4870	3.94013	0.862433	0.862433	7.73056
GOTERM_BP_FAT	GO:0051726~regulation of cell cycle	5	15.625	0.0156801	YGL240W, YCR033W, YGR238C, YDR303C, YKL101W	28	178	4870	4.88563	0.994981	0.929153	19.3253
GOTERM_BP_FAT	GO:0051276~chromosome organization	7	21.875	0.0170829	YGL240W, YCR033W, YBL097W, YPL116W, YBR175W, YDR303C, YIL009C-A	28	387	4870	3.14599	0.996887	0.853989	20.8735
GOTERM_BP_FAT	GO:0010564~regulation of cell cycle process	4	12.5	0.0171906	YGL240W, YCR033W, YGR238C, YDR303C	28	100	4870	6.95714	0.996999	0.765952	20.9912
GOTERM_BP_FAT	GO:0022403~cell cycle phase	7	21.875	0.0251948	YGL240W, YBL097W, YPL116W, YDR159W, YDR303C, YBR211C, YKL101W	28	422	4870	2.88507	0.999806	0.819077	29.3001
GOTERM_BP_FAT	GO:0006259~DNA metabolic process	7	21.875	0.0359582	YBR223C, YIR002C, YDR159W, YBR175W, YOR330C, YIL009C-A, YPR164W	28	458	4870	2.6583	0.999995	0.870575	39.2006
GOTERM_BP_FAT	GO:0051301~cell division	6	18.75	0.0392285	YGL240W, YBL097W, YPL116W, YBR211C, YHR149C, YKL101W	28	347	4870	3.00741	0.999998	0.852685	41.944
GOTERM_BP_FAT	GO:0006260~DNA replication	4	12.5	0.0464296	YIR002C, YOR330C, YIL009C-A, YPR164W	28	147	4870	4.73275	1	0.863417	47.5855
Cluster3 GOBP
Category	Term	Count	%	PValue	Genes	List Total	Pop Hits	Pop Total	Fold Enrichment	Bonferroni	Benjamini	FDR
GOTERM_BP_FAT	GO:0010033~response to organic substance	5	18.5185	0.00883114	YDR379W, YKL209C, YBR083W, YDR179C, YHR204W	26	163	4870	5.74563	0.91043	0.91043	11.0203
GOTERM_BP_FAT	GO:0019236~response to pheromone	4	14.8148	0.0158705	YDR379W, YKL209C, YBR083W, YDR179C	26	105	4870	7.13553	0.987111	0.886471	18.9887
GOTERM_BP_FAT	GO:0030433~ER-associated protein catabolic process	3	11.1111	0.0209808	YBR201W, YKL206C, YHR204W	26	44	4870	12.771	0.996872	0.853759	24.3545
Cluster6 GOBP
Category	Term	Count	%	PValue	Genes	List Total	Pop Hits	Pop Total	Fold Enrichment	Bonferroni	Benjamini	FDR
GOTERM_BP_FAT	GO:0070647~protein modification by small protein conjugation or removal	7	11.1111	0.00236725	YJR052W, YMR275C, YGR184C, YIL071C, YDL013W, YOL117W, YPL003W	51	135	4870	4.95134	0.717933	0.717933	3.38589
GOTERM_BP_FAT	GO:0010033~response to organic substance	7	11.1111	0.00601643	YMR232W, YFR029W, YOL117W, YOR363C, YHL020C, YDR160W, YKR064W	51	163	4870	4.10081	0.960144	0.80036	8.39683
GOTERM_BP_FAT	GO:0006974~response to DNA damage stimulus	9	14.2857	0.0086203	YJR052W, YER169W, YDL013W, YOR033C, YJL090C, YDR004W, YJR066W, YOR005C, YFR027W	51	290	4870	2.96349	0.990179	0.785847	11.8233
GOTERM_BP_FAT	GO:0007049~cell cycle	14	22.2222	0.0088629	YMR198W, YKL108W, YJL090C, YMR135C, YDR004W, YOR005C, YGR140W, YLR381W, YLR227C, YOR033C, YJR066W, YJL187C, YGR092W, YFR027W	51	627	4870	2.13216	0.991382	0.695314	12.1363
GOTERM_BP_FAT	GO:0033554~cellular response to stress	13	20.6349	0.0097031	YJR052W, YBR295W, YHR106W, YJL090C, YDR004W, YHL020C, YOR005C, YOR275C, YER169W, YDL013W, YOR033C, YJR066W, YFR027W	51	562	4870	2.20885	0.994521	0.647023	13.2127
GOTERM_BP_FAT	GO:0007346~regulation of mitotic cell cycle	5	7.93651	0.0103838	YDR310C, YJL090C, YMR135C, YJL187C, YFR027W	51	84	4870	5.68394	0.996205	0.605048	14.0757
GOTERM_BP_FAT	GO:0006281~DNA repair	8	12.6984	0.0122186	YJR052W, YER169W, YDL013W, YOR033C, YJL090C, YDR004W, YOR005C, YFR027W	51	247	4870	3.0928	0.998591	0.608528	16.3621
GOTERM_BP_FAT	GO:0051321~meiotic cell cycle	7	11.1111	0.0124021	YMR198W, YLR381W, YLR227C, YOR033C, YDR004W, YJR066W, YJL187C	51	190	4870	3.51806	0.998724	0.565265	16.5877
GOTERM_BP_FAT	GO:0032446~protein modification by small protein conjugation	5	7.93651	0.0241103	YJR052W, YMR275C, YGR184C, YDL013W, YPL003W	51	108	4870	4.42084	0.999998	0.764976	29.8617
GOTERM_BP_FAT	GO:0009719~response to endogenous stimulus	2	3.1746	0.0304919	YFR029W, YDR160W	51	3	4870	63.6601	1	0.808642	36.2406
GOTERM_BP_FAT	GO:0043200~response to amino acid stimulus	2	3.1746	0.0304919	YFR029W, YDR160W	51	3	4870	63.6601	1	0.808642	36.2406
GOTERM_BP_FAT	GO:0014075~response to amine stimulus	2	3.1746	0.0304919	YFR029W, YDR160W	51	3	4870	63.6601	1	0.808642	36.2406
GOTERM_BP_FAT	GO:0031576~G2/M transition checkpoint	2	3.1746	0.0304919	YJL090C, YJL187C	51	3	4870	63.6601	1	0.808642	36.2406
GOTERM_BP_FAT	GO:0010243~response to organic nitrogen	2	3.1746	0.0304919	YFR029W, YDR160W	51	3	4870	63.6601	1	0.808642	36.2406
GOTERM_BP_FAT	GO:0051726~regulation of cell cycle	6	9.52381	0.0346173	YDR310C, YJL090C, YMR135C, YJR066W, YJL187C, YFR027W	51	178	4870	3.21877	1	0.819187	40.0721
GOTERM_BP_FAT	GO:0051327~M phase of meiotic cell cycle	6	9.52381	0.0391079	YMR198W, YLR381W, YLR227C, YDR004W, YJR066W, YJL187C	51	184	4870	3.11381	1	0.830558	43.9984
GOTERM_BP_FAT	GO:0007126~meiosis	6	9.52381	0.0391079	YMR198W, YLR381W, YLR227C, YDR004W, YJR066W, YJL187C	51	184	4870	3.11381	1	0.830558	43.9984
GOTERM_BP_FAT	GO:0070542~response to fatty acid	2	3.1746	0.0404519	YOR363C, YKR064W	51	4	4870	47.7451	1	0.816618	45.1261
GOTERM_BP_FAT	GO:0033993~response to lipid	2	3.1746	0.0404519	YOR363C, YKR064W	51	4	4870	47.7451	1	0.816618	45.1261
GOTERM_BP_FAT	GO:0034201~response to oleic acid	2	3.1746	0.0404519	YOR363C, YKR064W	51	4	4870	47.7451	1	0.816618	45.1261
GOTERM_BP_FAT	GO:0006259~DNA metabolic process	10	15.873	0.0409574	YJR052W, YKL108W, YER169W, YDL013W, YDR310C, YOR033C, YJL090C, YDR004W, YOR005C, YFR027W	51	458	4870	2.08494	1	0.797117	45.5447
GOTERM_BP_FAT	GO:0042592~homeostatic process	7	11.1111	0.0412332	YBR295W, YHR106W, YDL013W, YOR033C, YDR004W, YJL093C, YGR092W	51	250	4870	2.67373	1	0.776651	45.7719
GOTERM_BP_FAT	GO:0051276~chromosome organization	9	14.2857	0.0415134	YJR052W, YMR198W, YJL105W, YER169W, YDL013W, YBL008W, YOR033C, YDR004W, YFR027W	51	387	4870	2.2207	1	0.757096	46.0018
GOTERM_BP_FAT	GO:0000338~protein deneddylation	2	3.1746	0.0503116	YIL071C, YOL117W	51	5	4870	38.1961	1	0.802401	52.7748
GOTERM_BP_FAT	GO:0010605~negative regulation of macromolecule metabolic process	7	11.1111	0.0507072	YLR381W, YER169W, YDR310C, YNL106C, YJL090C, YHL020C, YKR064W	51	263	4870	2.54156	1	0.786431	53.0599
Cluster7 GOBP
Category	Term	Count	%	PValue	Genes	List Total	Pop Hits	Pop Total	Fold Enrichment	Bonferroni	Benjamini	FDR
GOTERM_BP_FAT	GO:0009057~macromolecule catabolic process	18	25.7143	4.92106e-05	YIL156W, YHL030W, YDR028C, YLL013C, YCR093W, YBR203W, YDR003W, YDR443C, YBL067C, YDR069C, YPR024W, YFL016C, YMR104C, YLL019C, YJR091C, YBL101C, YIL099W, YMR190C	60	496	4870	2.94556	0.0270387	0.0270387	0.0719164
GOTERM_BP_FAT	GO:0006357~regulation of transcription from RNA polymerase II promoter	12	17.1429	0.000263347	YOR178C, YJL056C, YDR028C, YNL199C, YHR006W, YML010W, YER164W, YCR093W, YPL082C, YDR443C, YKL015W, YPL016W	60	264	4870	3.68939	0.13645	0.0707261	0.384294
GOTERM_BP_FAT	GO:0006355~regulation of transcription, DNA-dependent	16	22.8571	0.000276244	YOR178C, YJL056C, YLR278C, YDR028C, YFL052W, YCR093W, YPR104C, YKL015W, YDR443C, YPL016W, YHR006W, YNL199C, YML010W, YER164W, YPL082C, YER111C	60	461	4870	2.81706	0.142633	0.0500029	0.403079
GOTERM_BP_FAT	GO:0051252~regulation of RNA metabolic process	16	22.8571	0.00034155	YOR178C, YJL056C, YLR278C, YDR028C, YFL052W, YCR093W, YPR104C, YKL015W, YDR443C, YPL016W, YHR006W, YNL199C, YML010W, YER164W, YPL082C, YER111C	60	470	4870	2.76312	0.173269	0.0464553	0.498149
GOTERM_BP_FAT	GO:0044265~cellular macromolecule catabolic process	16	22.8571	0.000383324	YIL156W, YDR028C, YLL013C, YCR093W, YBR203W, YDR003W, YDR443C, YBL067C, YDR069C, YPR024W, YFL016C, YMR104C, YLL019C, YJR091C, YBL101C, YMR190C	60	475	4870	2.73404	0.19229	0.0418113	0.558917
GOTERM_BP_FAT	GO:0051261~protein depolymerization	3	4.28571	0.00291435	YDR069C, YBL063W, YEL061C	60	7	4870	34.7857	0.803219	0.237341	4.17693
GOTERM_BP_FAT	GO:0030163~protein catabolic process	12	17.1429	0.00373453	YIL156W, YBL067C, YHL030W, YDR028C, YDR069C, YPR024W, YBR203W, YFL016C, YMR104C, YDR003W, YLL019C, YBL101C	60	364	4870	2.67582	0.875572	0.25749	5.32279
GOTERM_BP_FAT	GO:0045449~regulation of transcription	17	24.2857	0.00395052	YOR178C, YJL056C, YLR278C, YJR127C, YDR028C, YFL052W, YCR093W, YPR104C, YDR443C, YKL015W, YPL016W, YHR006W, YNL199C, YML010W, YER164W, YPL082C, YER111C	60	657	4870	2.1002	0.889727	0.240883	5.62242
GOTERM_BP_FAT	GO:0051173~positive regulation of nitrogen compound metabolic process	8	11.4286	0.00598051	YNL199C, YHR006W, YML010W, YER164W, YPL082C, YER111C, YKL015W, YPL016W	60	182	4870	3.56777	0.964604	0.31012	8.39559
GOTERM_BP_FAT	GO:0045935~positive regulation of nucleobase, nucleoside, nucleotide and nucleic acid metabolic process	8	11.4286	0.00598051	YNL199C, YHR006W, YML010W, YER164W, YPL082C, YER111C, YKL015W, YPL016W	60	182	4870	3.56777	0.964604	0.31012	8.39559
GOTERM_BP_FAT	GO:0051254~positive regulation of RNA metabolic process	7	10	0.0065297	YNL199C, YHR006W, YML010W, YER164W, YER111C, YKL015W, YPL016W	60	140	4870	4.05833	0.973982	0.305732	9.1327
GOTERM_BP_FAT	GO:0044257~cellular protein catabolic process	11	15.7143	0.00867071	YIL156W, YBL067C, YDR028C, YDR069C, YPR024W, YBR203W, YFL016C, YMR104C, YDR003W, YLL019C, YBL101C	60	351	4870	2.54368	0.992177	0.356587	11.9538
GOTERM_BP_FAT	GO:0042592~homeostatic process	9	12.8571	0.00983006	YJL056C, YDR069C, YEL013W, YJR078W, YHL040C, YBR136W, YPL036W, YCR008W, YMR190C	60	250	4870	2.922	0.995923	0.367792	13.4472
GOTERM_BP_FAT	GO:0010948~negative regulation of cell cycle process	4	5.71429	0.0121456	YOR178C, YHR158C, YIL031W, YMR190C	60	40	4870	8.11667	0.998893	0.407602	16.3594
GOTERM_BP_FAT	GO:0016310~phosphorylation	8	11.4286	0.0130304	YNL267W, YDR208W, YML120C, YDL025C, YMR104C, YLL019C, YBR136W, YCR008W	60	211	4870	3.07741	0.999328	0.406567	17.448
GOTERM_BP_FAT	GO:0010604~positive regulation of macromolecule metabolic process	8	11.4286	0.0133495	YNL199C, YHR006W, YML010W, YER164W, YPL082C, YER111C, YKL015W, YPL016W	60	212	4870	3.06289	0.999439	0.392892	17.8373
GOTERM_BP_FAT	GO:0045941~positive regulation of transcription	7	10	0.0170163	YNL199C, YHR006W, YER164W, YPL082C, YER111C, YKL015W, YPL016W	60	172	4870	3.30329	0.999929	0.449803	22.19
GOTERM_BP_FAT	GO:0010628~positive regulation of gene expression	7	10	0.0174648	YNL199C, YHR006W, YER164W, YPL082C, YER111C, YKL015W, YPL016W	60	173	4870	3.2842	0.999945	0.438579	22.7073
GOTERM_BP_FAT	GO:0051726~regulation of cell cycle	7	10	0.0198302	YOR178C, YCR093W, YHR158C, YIL031W, YBR136W, YEL061C, YMR190C	60	178	4870	3.19195	0.999986	0.461948	25.3834
GOTERM_BP_FAT	GO:0006796~phosphate metabolic process	9	12.8571	0.0200518	YNL267W, YDR208W, YML120C, YDL025C, YMR104C, YER075C, YLL019C, YBR136W, YCR008W	60	284	4870	2.57218	0.999987	0.447779	25.6297
GOTERM_BP_FAT	GO:0006793~phosphorus metabolic process	9	12.8571	0.0220322	YNL267W, YDR208W, YML120C, YDL025C, YMR104C, YER075C, YLL019C, YBR136W, YCR008W	60	289	4870	2.52768	0.999996	0.462301	27.7969
GOTERM_BP_FAT	GO:0045893~positive regulation of transcription, DNA-dependent	6	8.57143	0.0229834	YNL199C, YHR006W, YER164W, YER111C, YKL015W, YPL016W	60	135	4870	3.60741	0.999998	0.460289	28.8167
GOTERM_BP_FAT	GO:0010557~positive regulation of macromolecule biosynthetic process	7	10	0.028858	YNL199C, YHR006W, YER164W, YPL082C, YER111C, YKL015W, YPL016W	60	194	4870	2.92869	1	0.523545	34.824
GOTERM_BP_FAT	GO:0031328~positive regulation of cellular biosynthetic process	7	10	0.0314813	YNL199C, YHR006W, YER164W, YPL082C, YER111C, YKL015W, YPL016W	60	198	4870	2.86953	1	0.539136	37.3509
GOTERM_BP_FAT	GO:0009891~positive regulation of biosynthetic process	7	10	0.0314813	YNL199C, YHR006W, YER164W, YPL082C, YER111C, YKL015W, YPL016W	60	198	4870	2.86953	1	0.539136	37.3509
GOTERM_BP_FAT	GO:0006350~transcription	13	18.5714	0.0330758	YJL056C, YLR278C, YFL052W, YCR093W, YPR104C, YKL015W, YDR443C, YPL016W, YNL199C, YML010W, YER164W, YPL082C, YER111C	60	559	4870	1.8876	1	0.541876	38.842
GOTERM_BP_FAT	GO:0022604~regulation of cell morphogenesis	3	4.28571	0.0335746	YNL271C, YMR104C, YHR158C	60	24	4870	10.1458	1	0.532749	39.3016
GOTERM_BP_FAT	GO:0000073~spindle pole body separation	2	2.85714	0.0359137	YBL063W, YEL061C	60	3	4870	54.1111	1	0.543213	41.4142
GOTERM_BP_FAT	GO:0051052~regulation of DNA metabolic process	4	5.71429	0.0370244	YJL092W, YDR069C, YBR136W, YMR190C	60	61	4870	5.3224	1	0.540813	42.3932
GOTERM_BP_FAT	GO:0000075~cell cycle checkpoint	4	5.71429	0.0401692	YOR178C, YIL031W, YBR136W, YMR190C	60	63	4870	5.15344	1	0.557614	45.0831
GOTERM_BP_FAT	GO:0051276~chromosome organization	10	14.2857	0.0414644	YML010W, YER164W, YJR078W, YPL082C, YIL031W, YBR136W, YBL063W, YEL061C, YPL016W, YMR190C	60	387	4870	2.09733	1	0.556645	46.1565
GOTERM_BP_FAT	GO:0070646~protein modification by small protein removal	3	4.28571	0.0445918	YIL156W, YDR069C, YIL031W	60	28	4870	8.69643	1	0.571278	48.6684
GOTERM_BP_FAT	GO:0007019~microtubule depolymerization	2	2.85714	0.0476008	YBL063W, YEL061C	60	4	4870	40.5833	1	0.583682	50.9818
GOTERM_BP_FAT	GO:0031109~microtubule polymerization or depolymerization	2	2.85714	0.0476008	YBL063W, YEL061C	60	4	4870	40.5833	1	0.583682	50.9818
GOTERM_BP_FAT	GO:0005977~glycogen metabolic process	3	4.28571	0.050536	YOR178C, YDR028C, YIL099W	60	30	4870	8.11667	1	0.594505	53.1445
Cluster8 GOBP
Category	Term	Count	%	PValue	Genes	List Total	Pop Hits	Pop Total	Fold Enrichment	Bonferroni	Benjamini	FDR
GOTERM_BP_FAT	GO:0030163~protein catabolic process	24	14.1176	0.00147813	YML029W, YOL060C, YOL038W, YOR191W, YDR099W, YLR258W, YIL030C, YDL190C, YGR253C, YIL124W, YOR259C, YBL017C, YGL197W, YOR117W, YMR297W, YJL020C, YMR314W, YKR087C, YLR380W, YPR181C, YGR135W, YDR427W, YNL045W, YGL011C	160	364	4870	2.00687	0.737812	0.737812	2.28097
GOTERM_BP_FAT	GO:0006508~proteolysis	24	14.1176	0.00204277	YKR038C, YML029W, YOL057W, YOL038W, YOR191W, YKR014C, YPR191W, YIL030C, YDL190C, YGR253C, YLR389C, YOR259C, YBL017C, YOR117W, YMR297W, YFR006W, YMR314W, YKR087C, YPR181C, YLR380W, YGR135W, YDR427W, YNL045W, YGL011C	160	373	4870	1.95845	0.842857	0.603588	3.13937
GOTERM_BP_FAT	GO:0044257~cellular protein catabolic process	23	13.5294	0.00209061	YML029W, YOL060C, YOL038W, YOR191W, YDR099W, YLR258W, YIL030C, YDL190C, YGR253C, YIL124W, YOR259C, YBL017C, YGL197W, YOR117W, YMR297W, YJL020C, YMR314W, YKR087C, YLR380W, YPR181C, YGR135W, YDR427W, YGL011C	160	351	4870	1.99448	0.849529	0.468115	3.21178
GOTERM_BP_FAT	GO:0051186~cofactor metabolic process	16	9.41176	0.00236456	YHR074W, YKL148C, YLL041C, YDR232W, YOR136W, YJL101C, YPL188W, YPR191W, YPL135W, YMR145C, YBR218C, YDR531W, YDR298C, YKL184W, YOR196C, YLR369W	160	203	4870	2.39901	0.882634	0.414691	3.62541
GOTERM_BP_FAT	GO:0048193~Golgi vesicle transport	15	8.82353	0.0025163	YHR098C, YNL041C, YJL085W, YDR238C, YDR170C, YIL039W, YBL017C, YGL137W, YNL263C, YPR181C, YDL145C, YDR484W, YNL287W, YLR148W, YDR141C	160	184	4870	2.48132	0.897728	0.366201	3.85381
GOTERM_BP_FAT	GO:0008610~lipid biosynthetic process	13	7.64706	0.00376551	YLR347C, YML008C, YHR190W, YIL124W, YMR272C, YML126C, YLR056W, YDR062W, YCR017C, YNL045W, YMR208W, YGR046W, YNR016C	160	152	4870	2.60321	0.967098	0.433929	5.71496
GOTERM_BP_FAT	GO:0006696~ergosterol biosynthetic process	5	2.94118	0.00697801	YML008C, YHR190W, YML126C, YLR056W, YMR208W	160	24	4870	6.34115	0.998231	0.595587	10.3475
GOTERM_BP_FAT	GO:0016129~phytosteroid biosynthetic process	5	2.94118	0.00697801	YML008C, YHR190W, YML126C, YLR056W, YMR208W	160	24	4870	6.34115	0.998231	0.595587	10.3475
GOTERM_BP_FAT	GO:0006511~ubiquitin-dependent protein catabolic process	14	8.23529	0.00699489	YML029W, YOL038W, YIL030C, YDL190C, YGR253C, YOR259C, YBL017C, YOR117W, YMR314W, YPR181C, YLR380W, YGR135W, YDR427W, YGL011C	160	185	4870	2.30338	0.998258	0.548002	10.3713
GOTERM_BP_FAT	GO:0006888~ER to Golgi vesicle-mediated transport	9	5.29412	0.00758483	YIL039W, YHR098C, YGL137W, YNL263C, YPR181C, YDL145C, YDR238C, YNL287W, YDR170C	160	88	4870	3.11293	0.998983	0.534947	11.1983
GOTERM_BP_FAT	GO:0045184~establishment of protein localization	29	17.0588	0.00818901	YFR002W, YNL272C, YJL039C, YPR185W, YLR347C, YOR326W, YMR203W, YMR219W, YNL263C, YGR218W, YMR307W, YDR484W, YNL287W, YNR016C, YGR046W, YHR098C, YNL041C, YKR014C, YJL085W, YDR238C, YDR170C, YBL017C, YGL137W, YMR110C, YPR181C, YKL073W, YDL145C, YLR148W, YDR141C	160	540	4870	1.63461	0.999414	0.524865	12.0378
GOTERM_BP_FAT	GO:0000271~polysaccharide biosynthetic process	6	3.52941	0.00910158	YOR336W, YER177W, YDR099W, YKL104C, YNL192W, YLR258W	160	40	4870	4.56562	0.999745	0.528691	13.2919
GOTERM_BP_FAT	GO:0008204~ergosterol metabolic process	5	2.94118	0.00933345	YML008C, YHR190W, YML126C, YLR056W, YMR208W	160	26	4870	5.85337	0.999794	0.506979	13.6078
GOTERM_BP_FAT	GO:0016128~phytosteroid metabolic process	5	2.94118	0.00933345	YML008C, YHR190W, YML126C, YLR056W, YMR208W	160	26	4870	5.85337	0.999794	0.506979	13.6078
GOTERM_BP_FAT	GO:0009057~macromolecule catabolic process	27	15.8824	0.00948092	YDL102W, YML029W, YOL038W, YOR191W, YGR253C, YOR259C, YMR297W, YJL020C, YKR087C, YAL021C, YLR380W, YGL011C, YOL060C, YDR099W, YLR258W, YOL021C, YIL030C, YDL190C, YIL124W, YBL017C, YGL197W, YOR117W, YMR314W, YPR181C, YGR135W, YDR427W, YNL045W	160	496	4870	1.65688	0.99982	0.484783	13.8082
GOTERM_BP_FAT	GO:0044265~cellular macromolecule catabolic process	26	15.2941	0.0104397	YDL102W, YML029W, YOL038W, YOR191W, YGR253C, YOR259C, YMR297W, YJL020C, YKR087C, YAL021C, YLR380W, YGL011C, YOL060C, YDR099W, YLR258W, YOL021C, YIL030C, YDL190C, YIL124W, YBL017C, YGL197W, YOR117W, YMR314W, YPR181C, YGR135W, YDR427W	160	475	4870	1.66605	0.999925	0.492571	15.1004
GOTERM_BP_FAT	GO:0006631~fatty acid metabolic process	7	4.11765	0.0138999	YMR272C, YOR317W, YBR041W, YLR056W, YBR177C, YNL045W, YNR016C	160	61	4870	3.49283	0.999997	0.570232	19.6148
GOTERM_BP_FAT	GO:0006023~aminoglycan biosynthetic process	4	2.35294	0.0139864	YER177W, YDR099W, YKL104C, YNL192W	160	16	4870	7.60938	0.999997	0.549182	19.7248
GOTERM_BP_FAT	GO:0006031~chitin biosynthetic process	4	2.35294	0.0139864	YER177W, YDR099W, YKL104C, YNL192W	160	16	4870	7.60938	0.999997	0.549182	19.7248
GOTERM_BP_FAT	GO:0051603~proteolysis involved in cellular protein catabolic process	16	9.41176	0.0142014	YML029W, YOL038W, YOR191W, YIL030C, YDL190C, YGR253C, YOR259C, YBL017C, YOR117W, YMR314W, YKR087C, YPR181C, YLR380W, YGR135W, YDR427W, YGL011C	160	247	4870	1.97166	0.999998	0.533005	19.9974
GOTERM_BP_FAT	GO:0009165~nucleotide biosynthetic process	10	5.88235	0.0167333	YHR074W, YEL031W, YBR127C, YDR298C, YGL234W, YER099C, YPL188W, YOR128C, YER070W, YLR359W	160	121	4870	2.5155	1	0.571915	23.1431
GOTERM_BP_FAT	GO:0008104~protein localization	30	17.6471	0.0168918	YFR002W, YNL272C, YJL039C, YLR347C, YPR185W, YOR326W, YMR203W, YMR219W, YNL263C, YGR218W, YMR307W, YDR484W, YNL287W, YNR016C, YGR046W, YHR098C, YNL161W, YNL041C, YKR014C, YJL085W, YDR238C, YDR170C, YBL017C, YGL137W, YMR110C, YPR181C, YKL073W, YDL145C, YDR141C, YLR148W	160	597	4870	1.52952	1	0.555788	23.3361
GOTERM_BP_FAT	GO:0043632~modification-dependent macromolecule catabolic process	16	9.41176	0.0191314	YML029W, YOL038W, YOR191W, YOL021C, YIL030C, YDL190C, YGR253C, YOR259C, YBL017C, YOR117W, YMR314W, YPR181C, YLR380W, YGR135W, YDR427W, YGL011C	160	256	4870	1.90234	1	0.582755	26.0155
GOTERM_BP_FAT	GO:0016192~vesicle-mediated transport	21	12.3529	0.0194456	YNL272C, YHR098C, YNL041C, YCR009C, YKR014C, YJL085W, YOR326W, YDR238C, YDR170C, YIL039W, YBL017C, YPL246C, YGL137W, YNL263C, YPR181C, YLR056W, YDR484W, YDL145C, YNL287W, YDR141C, YLR148W	160	376	4870	1.69997	1	0.570987	26.3844
GOTERM_BP_FAT	GO:0015031~protein transport	26	15.2941	0.0199473	YFR002W, YNL272C, YJL039C, YPR185W, YLR347C, YOR326W, YMR203W, YNL263C, YGR218W, YDR484W, YNL287W, YNR016C, YGR046W, YHR098C, YNL041C, YKR014C, YJL085W, YDR238C, YDR170C, YBL017C, YGL137W, YPR181C, YKL073W, YDL145C, YLR148W, YDR141C	160	502	4870	1.57644	1	0.56345	26.9697
GOTERM_BP_FAT	GO:0019941~modification-dependent protein catabolic process	15	8.82353	0.0225894	YML029W, YOL038W, YOR191W, YIL030C, YDL190C, YGR253C, YOR259C, YBL017C, YOR117W, YMR314W, YPR181C, YLR380W, YGR135W, YDR427W, YGL011C	160	238	4870	1.91833	1	0.593039	29.9811
GOTERM_BP_FAT	GO:0051188~cofactor biosynthetic process	9	5.29412	0.0228913	YDR531W, YHR074W, YDR232W, YOR196C, YKL184W, YLR369W, YPL188W, YJL101C, YPL135W	160	107	4870	2.56016	1	0.582398	30.3177
GOTERM_BP_FAT	GO:0006732~coenzyme metabolic process	11	6.47059	0.0230435	YDR531W, YHR074W, YKL148C, YLL041C, YOR196C, YKL184W, YPL188W, YOR136W, YJL101C, YMR145C, YBR218C	160	149	4870	2.24706	1	0.569986	30.4868
GOTERM_BP_FAT	GO:0006694~steroid biosynthetic process	5	2.94118	0.023678	YML008C, YHR190W, YML126C, YLR056W, YMR208W	160	34	4870	4.4761	1	0.56573	31.1877
GOTERM_BP_FAT	GO:0016126~sterol biosynthetic process	5	2.94118	0.023678	YML008C, YHR190W, YML126C, YLR056W, YMR208W	160	34	4870	4.4761	1	0.56573	31.1877
GOTERM_BP_FAT	GO:0030005~cellular di-, tri-valent inorganic cation homeostasis	7	4.11765	0.024275	YMR301C, YEL031W, YBR127C, YOL060C, YPL224C, YLR369W, YPL135W	160	69	4870	3.08786	1	0.561195	31.8411
GOTERM_BP_FAT	GO:0055066~di-, tri-valent inorganic cation homeostasis	7	4.11765	0.024275	YMR301C, YEL031W, YBR127C, YOL060C, YPL224C, YLR369W, YPL135W	160	69	4870	3.08786	1	0.561195	31.8411
GOTERM_BP_FAT	GO:0033692~cellular polysaccharide biosynthetic process	5	2.94118	0.0260729	YOR336W, YER177W, YDR099W, YKL104C, YLR258W	160	35	4870	4.34821	1	0.574246	33.774
GOTERM_BP_FAT	GO:0034404~nucleobase, nucleoside and nucleotide biosynthetic process	10	5.88235	0.0266053	YHR074W, YEL031W, YBR127C, YDR298C, YGL234W, YER099C, YPL188W, YOR128C, YER070W, YLR359W	160	131	4870	2.32347	1	0.568942	34.3365
GOTERM_BP_FAT	GO:0034654~nucleobase, nucleoside, nucleotide and nucleic acid biosynthetic process	10	5.88235	0.0266053	YHR074W, YEL031W, YBR127C, YDR298C, YGL234W, YER099C, YPL188W, YOR128C, YER070W, YLR359W	160	131	4870	2.32347	1	0.568942	34.3365
GOTERM_BP_FAT	GO:0070085~glycosylation	7	4.11765	0.0310167	YOR336W, YEL031W, YOR099W, YEL002C, YBR243C, YBR199W, YDL093W	160	73	4870	2.91866	1	0.613447	38.8279
GOTERM_BP_FAT	GO:0043413~biopolymer glycosylation	7	4.11765	0.0310167	YOR336W, YEL031W, YOR099W, YEL002C, YBR243C, YBR199W, YDL093W	160	73	4870	2.91866	1	0.613447	38.8279
GOTERM_BP_FAT	GO:0006486~protein amino acid glycosylation	7	4.11765	0.0310167	YOR336W, YEL031W, YOR099W, YEL002C, YBR243C, YBR199W, YDL093W	160	73	4870	2.91866	1	0.613447	38.8279
GOTERM_BP_FAT	GO:0006189~'de novo' IMP biosynthetic process	3	1.76471	0.0327971	YGL234W, YOR128C, YLR359W	160	9	4870	10.1458	1	0.622248	40.5579
GOTERM_BP_FAT	GO:0016051~carbohydrate biosynthetic process	8	4.70588	0.0330317	YOR336W, YER177W, YER099C, YDR099W, YKL104C, YNL192W, YBR218C, YLR258W	160	94	4870	2.59043	1	0.613242	40.7824
GOTERM_BP_FAT	GO:0006633~fatty acid biosynthetic process	4	2.35294	0.0333564	YMR272C, YLR056W, YNL045W, YNR016C	160	22	4870	5.53409	1	0.605596	41.0918
GOTERM_BP_FAT	GO:0006022~aminoglycan metabolic process	4	2.35294	0.0374652	YER177W, YDR099W, YKL104C, YNL192W	160	23	4870	5.29348	1	0.638104	44.8788
GOTERM_BP_FAT	GO:0006030~chitin metabolic process	4	2.35294	0.0374652	YER177W, YDR099W, YKL104C, YNL192W	160	23	4870	5.29348	1	0.638104	44.8788
GOTERM_BP_FAT	GO:0006188~IMP biosynthetic process	3	1.76471	0.0401311	YGL234W, YOR128C, YLR359W	160	10	4870	9.13125	1	0.653223	47.2126
GOTERM_BP_FAT	GO:0046040~IMP metabolic process	3	1.76471	0.0401311	YGL234W, YOR128C, YLR359W	160	10	4870	9.13125	1	0.653223	47.2126
GOTERM_BP_FAT	GO:0034637~cellular carbohydrate biosynthetic process	7	4.11765	0.0410291	YOR336W, YER177W, YER099C, YDR099W, YKL104C, YBR218C, YLR258W	160	78	4870	2.73157	1	0.651175	47.9777
GOTERM_BP_FAT	GO:0009101~glycoprotein biosynthetic process	7	4.11765	0.0410291	YOR336W, YEL031W, YOR099W, YEL002C, YBR243C, YBR199W, YDL093W	160	78	4870	2.73157	1	0.651175	47.9777
GOTERM_BP_FAT	GO:0009260~ribonucleotide biosynthetic process	7	4.11765	0.0432506	YEL031W, YBR127C, YDR298C, YGL234W, YER099C, YOR128C, YLR359W	160	79	4870	2.69699	1	0.660895	49.8261
GOTERM_BP_FAT	GO:0009100~glycoprotein metabolic process	7	4.11765	0.0432506	YOR336W, YEL031W, YOR099W, YEL002C, YBR243C, YBR199W, YDL093W	160	79	4870	2.69699	1	0.660895	49.8261
GOTERM_BP_FAT	GO:0009259~ribonucleotide metabolic process	7	4.11765	0.047917	YEL031W, YBR127C, YDR298C, YGL234W, YER099C, YOR128C, YLR359W	160	81	4870	2.6304	1	0.689456	53.5104
Cluster12 GOBP
Category	Term	Count	%	PValue	Genes	List Total	Pop Hits	Pop Total	Fold Enrichment	Bonferroni	Benjamini	FDR
GOTERM_BP_FAT	GO:0006914~autophagy	26	9.18728	2.97485e-08	YDL149W, YDR323C, YGR043C, YDL077C, YLR117C, YIL112W, YMR097C, YFL004W, YMR030W, YPR049C, YLR431C, YGL180W, YMR170C, YHL002W, YPL100W, YDR425W, YDR330W, YOR132W, YLR240W, YKR019C, YBR280C, YMR004W, YNL223W, YDR080W, YBR080C, YGR258C	247	143	4870	3.58484	3.34368e-05	3.34368e-05	4.77019e-05
GOTERM_BP_FAT	GO:0007127~meiosis I	18	6.36042	5.31341e-07	YPL121C, YDR097C, YDL154W, YJL173C, YGL249W, YIL073C, YNL250W, YOR368W, YJL074C, YFL003C, YDR386W, YNL088W, YMR076C, YNL082W, YNL312W, YGL251C, YDR285W, YIL072W	247	83	4870	4.27589	0.000597049	0.000298569	0.000852004
GOTERM_BP_FAT	GO:0051321~meiotic cell cycle	26	9.18728	7.58353e-06	YPL121C, YJL173C, YGL249W, YLR182W, YNL082W, YMR076C, YNL312W, YPL194W, YDR097C, YDL154W, YIL073C, YNL250W, YJL106W, YGL163C, YOR368W, YJL074C, YNL012W, YFL003C, YDR522C, YNL088W, YDR386W, YGL251C, YHL023C, YDL239C, YDR285W, YIL072W	247	190	4870	2.69806	0.0084877	0.00283728	0.0121595
GOTERM_BP_FAT	GO:0051327~M phase of meiotic cell cycle	25	8.83392	1.35617e-05	YPL121C, YJL173C, YGL249W, YLR182W, YNL082W, YMR076C, YNL312W, YPL194W, YDR097C, YDL154W, YIL073C, YNL250W, YJL106W, YOR368W, YJL074C, YNL012W, YFL003C, YDR522C, YNL088W, YDR386W, YGL251C, YHL023C, YDL239C, YDR285W, YIL072W	247	184	4870	2.67889	0.0151279	0.00380361	0.021744
GOTERM_BP_FAT	GO:0007126~meiosis	25	8.83392	1.35617e-05	YPL121C, YJL173C, YGL249W, YLR182W, YNL082W, YMR076C, YNL312W, YPL194W, YDR097C, YDL154W, YIL073C, YNL250W, YJL106W, YOR368W, YJL074C, YNL012W, YFL003C, YDR522C, YNL088W, YDR386W, YGL251C, YHL023C, YDL239C, YDR285W, YIL072W	247	184	4870	2.67889	0.0151279	0.00380361	0.021744
GOTERM_BP_FAT	GO:0033554~cellular response to stress	51	18.0212	3.07494e-05	YPL121C, YDL149W, YAL053W, YJL173C, YJL057C, YLR182W, YPR160W, YBR117C, YNL262W, YDL101C, YML102W, YNL082W, YDR001C, YBR009C, YPL100W, YDR092W, YDR097C, YGL090W, YNL250W, YNL102W, YLR248W, YBR169C, YOR368W, YDR386W, YJL047C, YHL023C, YLR299W, YNL274C, YOR003W, YLL002W, YMR076C, YNL312W, YGL180W, YJL045W, YBR149W, YPL194W, YKL203C, YDR256C, YDL154W, YLR288C, YDR180W, YLR345W, YOR290C, YGL062W, YLR…	247	562	4870	1.78923	0.0339724	0.00688873	0.0492953
GOTERM_BP_FAT	GO:0070192~chromosome organization involved in meiosis	7	2.4735	5.32251e-05	YJL074C, YGL249W, YMR076C, YIL073C, YGL251C, YDR285W, YIL072W	247	15	4870	9.20108	0.0580722	0.00992156	0.0853125
GOTERM_BP_FAT	GO:0007129~synapsis	7	2.4735	5.32251e-05	YJL074C, YGL249W, YMR076C, YIL073C, YGL251C, YDR285W, YIL072W	247	15	4870	9.20108	0.0580722	0.00992156	0.0853125
GOTERM_BP_FAT	GO:0043934~sporulation	26	9.18728	9.52336e-05	YPL121C, YJL103C, YOR338W, YPR030W, YJL141C, YIL112W, YER096W, YBR050C, YER054C, YDR001C, YGL180W, YDL126C, YBR103W, YBL007C, YGR032W, YIL073C, YNL250W, YJL106W, YIL017C, YJL074C, YNL012W, YBR148W, YDR522C, YMR306W, YDL239C, YDR285W	247	220	4870	2.33014	0.101517	0.0151762	0.152598
GOTERM_BP_FAT	GO:0030435~sporulation resulting in formation of a cellular spore	26	9.18728	9.52336e-05	YPL121C, YJL103C, YOR338W, YPR030W, YJL141C, YIL112W, YER096W, YBR050C, YER054C, YDR001C, YGL180W, YDL126C, YBR103W, YBL007C, YGR032W, YIL073C, YNL250W, YJL106W, YIL017C, YJL074C, YNL012W, YBR148W, YDR522C, YMR306W, YDL239C, YDR285W	247	220	4870	2.33014	0.101517	0.0151762	0.152598
GOTERM_BP_FAT	GO:0006302~double-strand break repair	12	4.24028	0.000299475	YPL121C, YOR368W, YNL262W, YGL090W, YJL173C, YLL002W, YDR180W, YMR076C, YNL250W, YNL312W, YOR290C, YGL163C	247	64	4870	3.69686	0.285849	0.0412094	0.47913
GOTERM_BP_FAT	GO:0007131~reciprocal meiotic recombination	10	3.53357	0.000548166	YPL121C, YOR368W, YJL074C, YFL003C, YJL173C, YNL088W, YDL154W, YDR386W, YNL082W, YNL312W	247	48	4870	4.10762	0.460066	0.0661866	0.875373
GOTERM_BP_FAT	GO:0006281~DNA repair	26	9.18728	0.000585718	YPL121C, YJL173C, YLL002W, YNL262W, YML102W, YDL101C, YNL082W, YMR076C, YNL312W, YPL194W, YBR009C, YDR092W, YDR097C, YGL090W, YDL154W, YLR288C, YDR180W, YNL250W, YNL102W, YOR290C, YGL163C, YML069W, YOR368W, YFL003C, YDR386W, YGR258C	247	247	4870	2.07543	0.482394	0.0637325	0.935077
GOTERM_BP_FAT	GO:0030163~protein catabolic process	34	12.0141	0.000595433	YKL124W, YGL141W, YOR003W, YGR003W, YPR160W, YOR124C, YER054C, YKL010C, YFL007W, YDR001C, YAL054C, YGL180W, YMR170C, YCR069W, YBR149W, YDL126C, YDR092W, YBR058C, YPR184W, YEL011W, YDR330W, YLR024C, YER119C, YGL062W, YBR170C, YKL129C, YIL017C, YBR280C, YNL008C, YJL047C, YNL223W, YOR256C, YMR115W, YIL005W	247	364	4870	1.84166	0.488018	0.0590456	0.950517
GOTERM_BP_FAT	GO:0007034~vacuolar transport	16	5.65371	0.00101579	YKL124W, YDL149W, YDR323C, YGL095C, YJR126C, YER119C, YFL004W, YPR049C, YDR153C, YLR431C, YNL297C, YKR019C, YKL146W, YMR004W, YHL002W, YPL100W	247	121	4870	2.60715	0.680925	0.0908037	1.61645
GOTERM_BP_FAT	GO:0006260~DNA replication	18	6.36042	0.00105739	YDR097C, YJL173C, YNL102W, YLR117C, YLR318W, YML069W, YHR031C, YOR368W, YNL262W, YNL088W, YLR274W, YDL101C, YJL047C, YDR052C, YNL312W, YGL251C, YGR099W, YBL023C	247	147	4870	2.41428	0.695517	0.0874135	1.68212
GOTERM_BP_FAT	GO:0034727~piecemeal microautophagy of nucleus	8	2.82686	0.00106247	YDL149W, YDL077C, YGL180W, YNL223W, YDR080W, YBR080C, YPR049C, YPL100W	247	33	4870	4.77978	0.697251	0.0818059	1.69013
GOTERM_BP_FAT	GO:0016237~microautophagy	9	3.18021	0.00117528	YDL149W, YDL077C, YGL180W, YNL223W, YDR080W, YFL004W, YBR080C, YPR049C, YPL100W	247	43	4870	4.12673	0.733342	0.0843484	1.868
GOTERM_BP_FAT	GO:0006974~response to DNA damage stimulus	28	9.89399	0.00129594	YPL121C, YJL173C, YLL002W, YNL262W, YML102W, YDL101C, YNL082W, YMR076C, YNL312W, YPL194W, YKL203C, YBR009C, YDR092W, YDR097C, YGL090W, YDL154W, YLR288C, YDR180W, YNL250W, YNL102W, YOR290C, YGL163C, YML069W, YOR368W, YFL003C, YDR386W, YJL047C, YGR258C	247	290	4870	1.90367	0.767201	0.0870723	2.05792
GOTERM_BP_FAT	GO:0000279~M phase	31	10.9541	0.00130526	YPL121C, YJL173C, YGL249W, YLR182W, YNL262W, YBL034C, YPL152W, YMR076C, YNL082W, YNL312W, YPL194W, YDR097C, YDL154W, YLR045C, YDR180W, YIL073C, YNL250W, YJL106W, YDL028C, YOR368W, YJL074C, YNL012W, YFL003C, YDR522C, YDR386W, YNL088W, YGL251C, YHL023C, YDL239C, YDR285W, YIL072W	247	335	4870	1.82452	0.769632	0.0827337	2.07258
GOTERM_BP_FAT	GO:0044257~cellular protein catabolic process	32	11.3074	0.00137763	YKL124W, YGL141W, YGR003W, YPR160W, YOR124C, YER054C, YKL010C, YDR001C, YAL054C, YGL180W, YMR170C, YCR069W, YBR149W, YDL126C, YDR092W, YBR058C, YPR184W, YEL011W, YDR330W, YLR024C, YER119C, YGL062W, YBR170C, YKL129C, YIL017C, YBR280C, YNL008C, YJL047C, YNL223W, YOR256C, YIL005W, YMR115W	247	351	4870	1.79752	0.787651	0.0824834	2.1863
GOTERM_BP_FAT	GO:0006261~DNA-dependent DNA replication	13	4.59364	0.00140513	YJL173C, YNL102W, YLR117C, YML069W, YNL262W, YNL088W, YLR274W, YDL101C, YJL047C, YNL312W, YDR052C, YGL251C, YBL023C	247	88	4870	2.91268	0.794122	0.079817	2.22948
GOTERM_BP_FAT	GO:0006259~DNA metabolic process	37	13.0742	0.00433312	YPL121C, YJL173C, YLL002W, YLR117C, YNL262W, YLR274W, YML102W, YDL101C, YMR076C, YNL082W, YDR052C, YNL312W, YGR099W, YPL194W, YBR009C, YDR097C, YDR092W, YGL090W, YDL154W, YLR288C, YDR180W, YNL250W, YNL102W, YOR290C, YLR318W, YML069W, YGL163C, YHR031C, YOR368W, YJL074C, YFL003C, YDR386W, YNL088W, YJL047C, YGL251C, YBL023C, YGR258C	247	458	4870	1.59283	0.992411	0.216552	6.72636
GOTERM_BP_FAT	GO:0007049~cell cycle	47	16.6078	0.00482955	YPL121C, YGL073W, YJL173C, YGL249W, YOR026W, YLR117C, YLR182W, YNL262W, YBL034C, YPL152W, YJL041W, YLR274W, YMR076C, YNL082W, YDR052C, YNL312W, YPL194W, YKL203C, YDL126C, YBL007C, YDR097C, YMR029C, YPR111W, YDL154W, YLR045C, YLR288C, YIL073C, YDR180W, YNL250W, YJL106W, YDL028C, YDR166C, YGL163C, YKL129C, YOR368W, YNL012W, YJL074C, YFL003C, YDR522C, YDR386W, YNL088W, YGL251C, YHL023C, YBL023C, YDR…	247	627	4870	1.47796	0.995667	0.228271	7.46929
GOTERM_BP_FAT	GO:0006623~protein targeting to vacuole	10	3.53357	0.00493954	YLR431C, YKL124W, YDL149W, YNL297C, YKR019C, YJR126C, YMR004W, YHL002W, YPR049C, YPL100W	247	65	4870	3.03332	0.996173	0.223525	7.63314
GOTERM_BP_FAT	GO:0007033~vacuole organization	9	3.18021	0.00522002	YDL149W, YGL095C, YDL077C, YGL180W, YNL223W, YDR080W, YFL004W, YBR080C, YLR386W	247	54	4870	3.2861	0.997213	0.225679	8.04974
GOTERM_BP_FAT	GO:0007039~vacuolar protein catabolic process	14	4.947	0.00570912	YPR184W, YEL011W, YER119C, YGL062W, YKL129C, YPR160W, YIL017C, YER054C, YAL054C, YDR001C, YGL180W, YMR170C, YCR069W, YBR149W	247	117	4870	2.35925	0.998396	0.235202	8.772
GOTERM_BP_FAT	GO:0007130~synaptonemal complex assembly	4	1.41343	0.00590065	YJL074C, YGL249W, YIL073C, YIL072W	247	8	4870	9.8583	0.998709	0.233621	9.05337
GOTERM_BP_FAT	GO:0022403~cell cycle phase	34	12.0141	0.00681197	YPL121C, YJL173C, YGL249W, YLR182W, YNL262W, YBL034C, YPL152W, YLR274W, YMR076C, YNL082W, YNL312W, YPL194W, YKL203C, YDR097C, YDL154W, YLR045C, YIL073C, YDR180W, YNL250W, YJL106W, YDL028C, YOR368W, YJL074C, YNL012W, YFL003C, YDR522C, YDR386W, YNL088W, YGL251C, YHL023C, YBL023C, YDL239C, YDR285W, YIL072W	247	422	4870	1.58854	0.999539	0.255836	10.3811
GOTERM_BP_FAT	GO:0000724~double-strand break repair via homologous recombination	6	2.12014	0.00730008	YPL121C, YJL173C, YDR180W, YNL250W, YNL312W, YGL163C	247	25	4870	4.73198	0.999735	0.262887	11.0847
GOTERM_BP_FAT	GO:0000725~recombinational repair	7	2.4735	0.00737198	YPL121C, YJL173C, YDR180W, YNL250W, YNL312W, YPL194W, YGL163C	247	35	4870	3.94332	0.999756	0.256977	11.188
GOTERM_BP_FAT	GO:0010324~membrane invagination	15	5.30035	0.00822922	YBL007C, YDL149W, YPR030W, YDL077C, YFL004W, YPR049C, YKL129C, YDR153C, YNL297C, YGL180W, YNL223W, YDR080W, YBR080C, YKL203C, YPL100W	247	136	4870	2.17462	0.999907	0.274049	12.4099
GOTERM_BP_FAT	GO:0070193~synaptonemal complex organization	4	1.41343	0.00852365	YJL074C, YGL249W, YIL073C, YIL072W	247	9	4870	8.76293	0.999934	0.274375	12.8259
GOTERM_BP_FAT	GO:0008104~protein localization	44	15.5477	0.00896782	YKL124W, YDL149W, YDR323C, YJL173C, YGL095C, YDL077C, YFL004W, YPR049C, YDL065C, YLR431C, YBL060W, YGR077C, YHR035W, YJL041W, YGL180W, YNL312W, YGR099W, YGL153W, YHL002W, YPL100W, YDL126C, YDR425W, YJR126C, YDR180W, YDL028C, YDR166C, YBR170C, YMR162C, YDR189W, YDR153C, YOR132W, YLR240W, YNL297C, YKR019C, YNL008C, YLR335W, YNL223W, YMR004W, YDR080W, YIL115C, YBR080C, YLR386W, YIL005W, YJL154C	247	597	4870	1.45315	0.99996	0.278644	13.45
GOTERM_BP_FAT	GO:0009057~macromolecule catabolic process	38	13.4276	0.00896846	YKL124W, YGL141W, YOR003W, YGR003W, YPR160W, YOR124C, YER054C, YKL010C, YFL007W, YAL054C, YDR001C, YGL180W, YMR170C, YCR069W, YBR149W, YDL126C, YDR097C, YDR092W, YBR058C, YPR184W, YEL011W, YDR330W, YLR024C, YER119C, YNL250W, YGL062W, YBR170C, YKL129C, YIL017C, YBR280C, YNL008C, YLR335W, YJL047C, YNL223W, YOR256C, YGR258C, YMR115W, YIL005W	247	496	4870	1.51055	0.99996	0.27126	13.4509
GOTERM_BP_FAT	GO:0006887~exocytosis	8	2.82686	0.00960669	YNL293W, YDR323C, YPR032W, YGL095C, YBL106C, YDR166C, YDR189W, YKL129C	247	48	4870	3.2861	0.999981	0.280207	14.3404
GOTERM_BP_FAT	GO:0051276~chromosome organization	31	10.9541	0.0110342	YPL216W, YJL173C, YGL249W, YLL002W, YIL112W, YOR304W, YNL262W, YLR274W, YML102W, YMR076C, YAL054C, YNL312W, YBR081C, YGR099W, YBR009C, YBR103W, YMR053C, YLR288C, YIL073C, YDR180W, YNL250W, YOR290C, YLR318W, YDL028C, YGL163C, YML069W, YJL074C, YNL088W, YGL251C, YDR285W, YIL072W	247	387	4870	1.57937	0.999996	0.307055	16.2988
GOTERM_BP_FAT	GO:0046578~regulation of Ras protein signal transduction	7	2.4735	0.011052	YOR371C, YOL081W, YNL293W, YBL060W, YGR070W, YEL022W, YDR189W	247	38	4870	3.63201	0.999996	0.300159	16.323
GOTERM_BP_FAT	GO:0000722~telomere maintenance via recombination	5	1.76678	0.011093	YJL173C, YLR288C, YNL250W, YNL312W, YGL163C	247	18	4870	5.47683	0.999996	0.294101	16.3785
GOTERM_BP_FAT	GO:0016044~membrane organization	23	8.12721	0.0131788	YBL007C, YDL149W, YDR323C, YGL095C, YPR030W, YDL077C, YMR162C, YDR166C, YFL004W, YPR049C, YKL129C, YDR189W, YDR153C, YNL012W, YBR148W, YNL297C, YGL180W, YNL223W, YDR080W, YBR080C, YKL203C, YPL100W, YDL126C	247	264	4870	1.71773	1	0.331696	19.1624
GOTERM_BP_FAT	GO:0044265~cellular macromolecule catabolic process	36	12.7208	0.013181	YKL124W, YGL141W, YGR003W, YPR160W, YOR124C, YER054C, YKL010C, YDR001C, YAL054C, YGL180W, YMR170C, YCR069W, YBR149W, YDL126C, YDR097C, YDR092W, YBR058C, YPR184W, YEL011W, YDR330W, YLR024C, YER119C, YNL250W, YGL062W, YBR170C, YKL129C, YIL017C, YBR280C, YNL008C, YLR335W, YJL047C, YNL223W, YOR256C, YGR258C, YMR115W, YIL005W	247	475	4870	1.49431	1	0.324615	19.1652
GOTERM_BP_FAT	GO:0042219~cellular amino acid derivative catabolic process	5	1.76678	0.0135051	YDR421W, YMR170C, YLR299W, YDR380W, YMR020W	247	19	4870	5.18858	1	0.324212	19.5899
GOTERM_BP_FAT	GO:0034497~protein localization to pre-autophagosomal structure	3	1.06007	0.0142504	YLR431C, YPR049C, YPL100W	247	4	4870	14.7874	1	0.331899	20.5585
GOTERM_BP_FAT	GO:0022402~cell cycle process	39	13.7809	0.0150128	YPL121C, YGL073W, YJL173C, YGL249W, YLR182W, YNL262W, YBL034C, YPL152W, YLR274W, YMR076C, YNL082W, YNL312W, YPL194W, YKL203C, YBL007C, YDR097C, YMR029C, YDL154W, YLR045C, YIL073C, YDR180W, YNL250W, YJL106W, YDL028C, YDR166C, YKL129C, YOR368W, YJL074C, YNL012W, YFL003C, YDR522C, YDR386W, YNL088W, YGL251C, YHL023C, YBL023C, YDL239C, YDR285W, YIL072W	247	530	4870	1.45084	1	0.339455	21.538
GOTERM_BP_FAT	GO:0042402~biogenic amine catabolic process	4	1.41343	0.0155321	YDR421W, YMR170C, YDR380W, YMR020W	247	11	4870	7.16967	1	0.342249	22.1987
GOTERM_BP_FAT	GO:0032258~CVT pathway	5	1.76678	0.0162266	YLR431C, YDL149W, YKR019C, YPR049C, YPL100W	247	20	4870	4.92915	1	0.347951	23.0742
GOTERM_BP_FAT	GO:0032940~secretion by cell	8	2.82686	0.0162494	YNL293W, YDR323C, YPR032W, YGL095C, YBL106C, YDR166C, YDR189W, YKL129C	247	53	4870	2.97609	1	0.341972	23.1027
GOTERM_BP_FAT	GO:0046903~secretion	8	2.82686	0.0162494	YNL293W, YDR323C, YPR032W, YGL095C, YBL106C, YDR166C, YDR189W, YKL129C	247	53	4870	2.97609	1	0.341972	23.1027
GOTERM_BP_FAT	GO:0006468~protein amino acid phosphorylation	14	4.947	0.0212839	YPR111W, YIL042C, YJL141C, YLR248W, YDL214C, YJL106W, YDL028C, YLR362W, YKL171W, YJL057C, YLR240W, YDL101C, YPL150W, YGL180W	247	138	4870	2.00023	1	0.415714	29.1761
GOTERM_BP_FAT	GO:0042594~response to starvation	7	2.4735	0.0268393	YLR240W, YDL149W, YKR019C, YGL180W, YNL223W, YHL023C, YPL100W	247	46	4870	3.00035	1	0.48561	35.3544
GOTERM_BP_FAT	GO:0006006~glucose metabolic process	11	3.88693	0.0285079	YPR160W, YBR117C, YPR184W, YER054C, YEL011W, YIL042C, YGR043C, YDL085W, YMR278W, YGR256W, YGL062W	247	100	4870	2.16883	1	0.499261	37.1091
GOTERM_BP_FAT	GO:0051056~regulation of small GTPase mediated signal transduction	7	2.4735	0.0295137	YOR371C, YOL081W, YNL293W, YBL060W, YGR070W, YEL022W, YDR189W	247	47	4870	2.93651	1	0.504167	38.145
GOTERM_BP_FAT	GO:0006944~membrane fusion	9	3.18021	0.029703	YDR323C, YGL095C, YDL077C, YDR080W, YDR166C, YFL004W, YBR080C, YDR189W, YDL126C	247	73	4870	2.43081	1	0.499263	38.3382
GOTERM_BP_FAT	GO:0045184~establishment of protein localization	38	13.4276	0.0310078	YKL124W, YDL149W, YDR323C, YJL173C, YGL095C, YDL077C, YDL065C, YPR049C, YLR431C, YGR077C, YHR035W, YJL041W, YGL180W, YNL312W, YGL153W, YHL002W, YPL100W, YDL126C, YDR425W, YJR126C, YBR170C, YMR162C, YDR166C, YDR189W, YDR153C, YOR132W, YLR240W, YNL297C, YKR019C, YNL008C, YLR335W, YNL223W, YMR004W, YDR080W, YIL115C, YBR080C, YLR386W, YJL154C	247	540	4870	1.38746	1	0.507417	39.6545
GOTERM_BP_FAT	GO:0006310~DNA recombination	16	5.65371	0.0342797	YPL121C, YDR097C, YDL154W, YJL173C, YLR288C, YDR180W, YNL250W, YGL163C, YOR368W, YJL074C, YFL003C, YNL088W, YDR386W, YNL082W, YNL312W, YPL194W	247	178	4870	1.77228	1	0.536408	42.8401
GOTERM_BP_FAT	GO:0006576~biogenic amine metabolic process	6	2.12014	0.0366927	YDR421W, YER024W, YGR157W, YMR170C, YDR380W, YMR020W	247	37	4870	3.19729	1	0.554271	45.0878
GOTERM_BP_FAT	GO:0006278~RNA-dependent DNA replication	5	1.76678	0.0395541	YJL173C, YNL312W, YNL102W, YGR099W, YLR318W	247	26	4870	3.79165	1	0.575094	47.6457
GOTERM_BP_FAT	GO:0019318~hexose metabolic process	12	4.24028	0.0430767	YPR160W, YBR117C, YPR184W, YER054C, YEL011W, YIL042C, YGR043C, YDL085W, YLR345W, YMR278W, YGR256W, YGL062W	247	122	4870	1.93934	1	0.600092	50.6413
GOTERM_BP_FAT	GO:0009968~negative regulation of signal transduction	4	1.41343	0.0437728	YOR371C, YOL081W, YGL073W, YPR040W	247	16	4870	4.92915	1	0.599374	51.2139
GOTERM_BP_FAT	GO:0010648~negative regulation of cell communication	4	1.41343	0.0437728	YOR371C, YOL081W, YGL073W, YPR040W	247	16	4870	4.92915	1	0.599374	51.2139
GOTERM_BP_FAT	GO:0006904~vesicle docking during exocytosis	4	1.41343	0.0437728	YDR323C, YGL095C, YDR166C, YDR189W	247	16	4870	4.92915	1	0.599374	51.2139
GOTERM_BP_FAT	GO:0006270~DNA replication initiation	5	1.76678	0.0446563	YLR274W, YDR052C, YNL102W, YLR117C, YBL023C	247	27	4870	3.65122	1	0.600262	51.9316
GOTERM_BP_FAT	GO:0031667~response to nutrient levels	8	2.82686	0.0473767	YLR240W, YDL149W, YDR216W, YKR019C, YGL180W, YNL223W, YHL023C, YPL100W	247	66	4870	2.38989	1	0.615991	54.0801
GOTERM_BP_FAT	GO:0010948~negative regulation of cell cycle process	6	2.12014	0.0490707	YBR103W, YOR026W, YDR052C, YDL028C, YIL112W, YIL072W	247	40	4870	2.95749	1	0.622838	55.3721
GOTERM_BP_FAT	GO:0040020~regulation of meiosis	5	1.76678	0.0501094	YBR103W, YLR248W, YJL106W, YIL112W, YIL072W	247	28	4870	3.52082	1	0.624454	56.1474
GOTERM_BP_FAT	GO:0006298~mismatch repair	5	1.76678	0.0501094	YDR097C, YFL003C, YNL262W, YDL154W, YNL082W	247	28	4870	3.52082	1	0.624454	56.1474
