# Supplementary material for: Yeast m6A Methylated mRNAs Are Enriched on Translating Ribosomes during Meiosis, and under Rapamycin Treatment
Source: PLoS One. 2015 Jul 17;10(7):e0132090. doi: 10.1371/journal.pone.0132090 (PMC4505848; doi:10.1371/journal.pone.0132090)
Supplement: S3 Table — (XLS) [file pone.0132090.s005.xls]

## Sheet: sheet1
Cluster1 GOCC
Category	Term	Count	%	PValue	Genes	List Total	Pop Hits	Pop Total	Fold Enrichment	Bonferroni	Benjamini	FDR
GOTERM_CC_FAT	GO:0005739~mitochondrion	40	30.7692	0.000164773	YER087W, YLR253W, YHR183W, YDR347W, YDR487C, YKL205W, YMR257C, YGL253W, YOR297C, YGL129C, YNR055C, YGR029W, YGR162W, YPL063W, YHR086W, YMR287C, YJR045C, YPL104W, YOR108W, YNR020C, YPR047W, YDL217C, YHR208W, YLR077W, YDL140C, YEL050C, YGR150C, YNR041C, YLR382C, YMR166C, YLR251W, YGL256W, YLR091W, YDL015C, YBR044C, YPL040C, YGL143C, YDR511W, YOR274W, YOR254C	97	1094	4595	1.73203	0.0327391	0.0327391	0.206666
GOTERM_CC_FAT	GO:0044429~mitochondrial part	22	16.9231	0.00193531	YDL217C, YHR208W, YDR347W, YEL050C, YDR487C, YNR041C, YLR382C, YMR257C, YMR166C, YLR251W, YOR297C, YGL129C, YBR044C, YPL063W, YPL040C, YGR029W, YJR045C, YMR287C, YDR511W, YPL104W, YPR047W, YNR020C	97	519	4595	2.00802	0.32383	0.177704	2.40268
GOTERM_CC_FAT	GO:0031980~mitochondrial lumen	11	8.46154	0.00895033	YHR208W, YPL040C, YJR045C, YMR287C, YDR347W, YEL050C, YLR382C, YMR257C, YPL104W, YGL129C, YPR047W	97	202	4595	2.57962	0.837342	0.454127	10.6735
GOTERM_CC_FAT	GO:0005759~mitochondrial matrix	11	8.46154	0.00895033	YHR208W, YPL040C, YJR045C, YMR287C, YDR347W, YEL050C, YLR382C, YMR257C, YPL104W, YGL129C, YPR047W	97	202	4595	2.57962	0.837342	0.454127	10.6735
GOTERM_CC_FAT	GO:0019866~organelle inner membrane	11	8.46154	0.0191859	YDL217C, YDR410C, YBR044C, YPL063W, YJR045C, YNR041C, YMR257C, YLR251W, YMR166C, YNR020C, YOR297C	97	227	4595	2.29552	0.980024	0.624052	21.5892
GOTERM_CC_FAT	GO:0012505~endomembrane system	14	10.7692	0.0313247	YPL094C, YDR410C, YMR255W, YMR149W, YKL205W, YIL076W, YNL049C, YDL015C, YGR119C, YGR106C, YOR079C, YOR254C, YJL207C, YPL210C	97	354	4595	1.87343	0.998386	0.723561	32.9381
GOTERM_CC_FAT	GO:0031975~envelope	17	13.0769	0.0332947	YDL217C, YDR410C, YMR255W, YDR487C, YKL205W, YMR257C, YNR041C, YMR166C, YLR251W, YOR297C, YBR044C, YPL063W, YGR029W, YGR119C, YJR045C, YDR511W, YNR020C	97	471	4595	1.70979	0.99893	0.680183	34.6303
GOTERM_CC_FAT	GO:0031967~organelle envelope	17	13.0769	0.0332947	YDL217C, YDR410C, YMR255W, YDR487C, YKL205W, YMR257C, YNR041C, YMR166C, YLR251W, YOR297C, YBR044C, YPL063W, YGR029W, YGR119C, YJR045C, YDR511W, YNR020C	97	471	4595	1.70979	0.99893	0.680183	34.6303
GOTERM_CC_FAT	GO:0005743~mitochondrial inner membrane	10	7.69231	0.0362562	YDL217C, YBR044C, YPL063W, YJR045C, YNR041C, YMR257C, YLR251W, YMR166C, YNR020C, YOR297C	97	217	4595	2.183	0.999424	0.655509	37.1004
GOTERM_CC_FAT	GO:0044432~endoplasmic reticulum part	9	6.92308	0.0416076	YPL094C, YDR410C, YJL145W, YMR149W, YGR106C, YOR254C, YDL015C, YNL049C, YPL210C	97	188	4595	2.26777	0.999813	0.658044	41.3473
Cluster2 GOCC
Category	Term	Count	%	PValue	Genes	List Total	Pop Hits	Pop Total	Fold Enrichment	Bonferroni	Benjamini	FDR
GOTERM_CC_FAT	GO:0044427~chromosomal part	6	18.75	0.0144687	YCR033W, YBL097W, YDL197C, YBR175W, YBR211C, YIL009C-A	22	330	4595	3.79752	0.760283	0.760283	14.8837
GOTERM_CC_FAT	GO:0030427~site of polarized growth	5	15.625	0.0200624	YGR238C, YPL116W, YNL279W, YHR149C, YKL101W	22	235	4595	4.44391	0.862771	0.629555	20.0755
GOTERM_CC_FAT	GO:0000781~chromosome, telomeric region	3	9.375	0.0205615	YDL197C, YBR175W, YIL009C-A	22	49	4595	12.7876	0.869454	0.492713	20.5245
GOTERM_CC_FAT	GO:0005694~chromosome	6	18.75	0.0245462	YCR033W, YBL097W, YDL197C, YBR175W, YBR211C, YIL009C-A	22	377	4595	3.32409	0.91245	0.456043	24.0273
GOTERM_CC_FAT	GO:0005935~cellular bud neck	4	12.5	0.0299759	YGR238C, YPL116W, YHR149C, YKL101W	22	151	4595	5.53281	0.949338	0.449272	28.5746
Cluster3 GOCC
Category	Term	Count	%	PValue	Genes	List Total	Pop Hits	Pop Total	Fold Enrichment	Bonferroni	Benjamini	FDR
GOTERM_CC_FAT	GO:0031984~organelle subcompartment	3	11.1111	0.00182701	YOR320C, YJL183W, YDR468C	21	15	4595	43.7619	0.1852	0.1852	2.05162
GOTERM_CC_FAT	GO:0031985~Golgi cisterna	3	11.1111	0.00182701	YOR320C, YJL183W, YDR468C	21	15	4595	43.7619	0.1852	0.1852	2.05162
GOTERM_CC_FAT	GO:0005795~Golgi stack	3	11.1111	0.00264145	YOR320C, YJL183W, YDR468C	21	18	4595	36.4683	0.256387	0.13767	2.95375
Cluster6 GOCC
Category	Term	Count	%	PValue	Genes	List Total	Pop Hits	Pop Total	Fold Enrichment	Bonferroni	Benjamini	FDR
GOTERM_CC_FAT	GO:0044427~chromosomal part	8	12.6984	0.0353808	YKL108W, YLR381W, YBL008W, YJL090C, YOR005C, YGR140W, YGL131C, YFR027W	45	330	4595	2.47542	0.994207	0.994207	34.7277
GOTERM_CC_FAT	GO:0015630~microtubule cytoskeleton	5	7.93651	0.0381646	YMR198W, YLR381W, YLR227C, YGR092W, YGR140W	45	134	4595	3.81012	0.996168	0.938098	36.924
GOTERM_CC_FAT	GO:0005815~microtubule organizing center	4	6.34921	0.0391201	YMR198W, YLR227C, YGR092W, YGR140W	45	79	4595	5.17018	0.996676	0.850757	37.6621
GOTERM_CC_FAT	GO:0005816~spindle pole body	4	6.34921	0.0391201	YMR198W, YLR227C, YGR092W, YGR140W	45	79	4595	5.17018	0.996676	0.850757	37.6621
Cluster7 GOCC
Category	Term	Count	%	PValue	Genes	List Total	Pop Hits	Pop Total	Fold Enrichment	Bonferroni	Benjamini	FDR
GOTERM_CC_FAT	GO:0005739~mitochondrion	19	27.1429	0.0183318	YML120C, YGR031W, YLL013C, YLR087C, YDL027C, YBR203W, YJL116C, YBR136W, YPL036W, YDR069C, YML010W, YPR024W, YNL125C, YER164W, YFL016C, YPL082C, YJR091C, YDR505C, YEL061C	48	1094	4595	1.66257	0.941034	0.941034	19.8844
GOTERM_CC_FAT	GO:0032473~external side of mitochondrial outer membrane	2	2.85714	0.0203546	YLL013C, YJR091C	48	2	4595	95.7292	0.956993	0.792618	21.8403
GOTERM_CC_FAT	GO:0005886~plasma membrane	10	14.2857	0.0312272	YBR132C, YLR219W, YDR208W, YNL271C, YHR006W, YLL013C, YOL011W, YKL197C, YHL040C, YPL036W	48	439	4595	2.18062	0.992203	0.801702	31.6241
GOTERM_CC_FAT	GO:0005667~transcription factor complex	4	5.71429	0.0476514	YCR093W, YPL082C, YER111C, YDR443C	48	80	4595	4.78646	0.99943	0.845494	44.2915
Cluster8 GOCC
Category	Term	Count	%	PValue	Genes	List Total	Pop Hits	Pop Total	Fold Enrichment	Bonferroni	Benjamini	FDR
GOTERM_CC_FAT	GO:0031597~cytosolic proteasome complex	8	4.70588	2.48689e-05	YOR259C, YOR117W, YMR314W, YOL038W, YGR135W, YDR427W, YGR253C, YGL011C	142	30	4595	8.62911	0.00701328	0.00701328	0.0329316
GOTERM_CC_FAT	GO:0034515~proteasome storage granule	8	4.70588	2.48689e-05	YOR259C, YOR117W, YMR314W, YOL038W, YGR135W, YDR427W, YGR253C, YGL011C	142	30	4595	8.62911	0.00701328	0.00701328	0.0329316
GOTERM_CC_FAT	GO:0019773~proteasome core complex, alpha-subunit complex	5	2.94118	2.76873e-05	YMR314W, YOL038W, YGR135W, YGR253C, YGL011C	142	7	4595	23.1137	0.00780499	0.00391014	0.0366631
GOTERM_CC_FAT	GO:0016023~cytoplasmic membrane-bounded vesicle	14	8.23529	3.72413e-05	YNL272C, YHR098C, YJR134C, YNL192W, YDR238C, YDR170C, YPL246C, YGL137W, YNL263C, YPR181C, YMR307W, YDL145C, YDR484W, YNL287W	142	114	4595	3.97393	0.0104841	0.00350699	0.0493114
GOTERM_CC_FAT	GO:0031988~membrane-bounded vesicle	14	8.23529	3.72413e-05	YNL272C, YHR098C, YJR134C, YNL192W, YDR238C, YDR170C, YPL246C, YGL137W, YNL263C, YPR181C, YMR307W, YDL145C, YDR484W, YNL287W	142	114	4595	3.97393	0.0104841	0.00350699	0.0493114
GOTERM_CC_FAT	GO:0031982~vesicle	15	8.82353	4.58616e-05	YNL272C, YHR098C, YJR134C, YOR326W, YNL192W, YDR238C, YDR170C, YPL246C, YGL137W, YNL263C, YPR181C, YMR307W, YDL145C, YDR484W, YNL287W	142	133	4595	3.64953	0.0128953	0.00323952	0.0607225
GOTERM_CC_FAT	GO:0031410~cytoplasmic vesicle	14	8.23529	0.000136208	YNL272C, YHR098C, YJR134C, YNL192W, YDR238C, YDR170C, YPL246C, YGL137W, YNL263C, YPR181C, YMR307W, YDL145C, YDR484W, YNL287W	142	129	4595	3.51185	0.0378158	0.00768023	0.180244
GOTERM_CC_FAT	GO:0030137~COPI-coated vesicle	6	3.52941	0.000208223	YPL246C, YGL137W, YJR134C, YDL145C, YDR238C, YNL287W	142	19	4595	10.2187	0.0572303	0.00977413	0.275421
GOTERM_CC_FAT	GO:0030135~coated vesicle	11	6.47059	0.000285458	YPL246C, YHR098C, YGL137W, YNL263C, YPR181C, YMR307W, YJR134C, YDL145C, YDR238C, YNL287W, YDR170C	142	87	4595	4.09139	0.0776182	0.0114759	0.377403
GOTERM_CC_FAT	GO:0000502~proteasome complex	8	4.70588	0.000730292	YOR259C, YOR117W, YMR314W, YOL038W, YGR135W, YDR427W, YGR253C, YGL011C	142	50	4595	5.17746	0.186776	0.0255124	0.962893
GOTERM_CC_FAT	GO:0005839~proteasome core complex	5	2.94118	0.000890985	YMR314W, YOL038W, YGR135W, YGR253C, YGL011C	142	15	4595	10.7864	0.222958	0.0276398	1.17361
GOTERM_CC_FAT	GO:0005811~lipid particle	7	4.11765	0.000921336	YIL124W, YML008C, YOR317W, YBR041W, YMR110C, YLR380W, YBR177C	142	38	4595	5.9609	0.22961	0.0257485	1.21337
GOTERM_CC_FAT	GO:0005798~Golgi-associated vesicle	7	4.11765	0.00121803	YPL246C, YGL137W, YJR134C, YDL145C, YDR238C, YNL287W, YDR170C	142	40	4595	5.66285	0.291718	0.0308693	1.6012
GOTERM_CC_FAT	GO:0030663~COPI coated vesicle membrane	4	2.35294	0.00141453	YGL137W, YDL145C, YDR238C, YNL287W	142	8	4595	16.1796	0.330078	0.0328318	1.85728
GOTERM_CC_FAT	GO:0030126~COPI vesicle coat	4	2.35294	0.00141453	YGL137W, YDL145C, YDR238C, YNL287W	142	8	4595	16.1796	0.330078	0.0328318	1.85728
GOTERM_CC_FAT	GO:0043332~mating projection tip	11	6.47059	0.0015955	YNL272C, YHR098C, YNL161W, YJL020C, YOR239W, YOR353C, YCR009C, YJL085W, YOR326W, YMR092C, YCR030C	142	108	4595	3.29584	0.363574	0.0341633	2.09257
GOTERM_CC_FAT	GO:0031090~organelle membrane	36	21.1765	0.00176573	YMR301C, YML008C, YML029W, YOR165W, YHR190W, YKL148C, YLL041C, YHR205W, YPR191W, YOR326W, YMR203W, YKR018C, YDR298C, YDR481C, YKR087C, YNL263C, YNL287W, YNR016C, YGR046W, YEL002C, YHR098C, YOL060C, YBR177C, YDR238C, YIL030C, YIL124W, YBR127C, YEL031W, YGL137W, YMR110C, YOR317W, YPR181C, YDL145C, YDR062W, YDR141C, YLR148W	142	701	4595	1.66181	0.393557	0.035094	2.31344
GOTERM_CC_FAT	GO:0005783~endoplasmic reticulum	26	15.2941	0.00176927	YOR336W, YML008C, YML029W, YOR165W, YHR190W, YIL039W, YMR297W, YNL263C, YCR017C, YNR016C, YEL002C, YBR229C, YHR098C, YBR243C, YKR014C, YIL030C, YCL045C, YIL124W, YMR272C, YEL031W, YML126C, YPR181C, YLR056W, YKL073W, YDL093W, YDR062W	142	443	4595	1.89918	0.394164	0.0328578	2.31802
GOTERM_CC_FAT	GO:0044463~cell projection part	11	6.47059	0.00224527	YNL272C, YHR098C, YNL161W, YJL020C, YOR239W, YOR353C, YCR009C, YJL085W, YOR326W, YMR092C, YCR030C	142	113	4595	3.15001	0.47066	0.0389778	2.93312
GOTERM_CC_FAT	GO:0044433~cytoplasmic vesicle part	7	4.11765	0.00227913	YHR098C, YGL137W, YPR181C, YDR484W, YDL145C, YDR238C, YNL287W	142	45	4595	5.03365	0.47572	0.0372717	2.97674
GOTERM_CC_FAT	GO:0012505~endomembrane system	22	12.9412	0.00234064	YFR002W, YJL039C, YML029W, YLR347C, YEL002C, YOR165W, YHR098C, YMR284W, YDR238C, YMR219W, YIL030C, YEL031W, YGL137W, YNL263C, YOR198C, YPR181C, YGR218W, YDL145C, YDR062W, YNL287W, YNR016C, YDR141C	142	354	4595	2.01102	0.484788	0.0361727	3.05593
GOTERM_CC_FAT	GO:0044431~Golgi apparatus part	13	7.64706	0.00276593	YHR098C, YNL041C, YJR134C, YDR238C, YDR170C, YPL246C, YGL137W, YNL263C, YPR181C, YDL145C, YDR484W, YNL287W, YDR141C	142	156	4595	2.6966	0.543353	0.0404155	3.60184
GOTERM_CC_FAT	GO:0005937~mating projection	11	6.47059	0.00309338	YNL272C, YHR098C, YNL161W, YJL020C, YOR239W, YOR353C, YCR009C, YJL085W, YOR326W, YMR092C, YCR030C	142	118	4595	3.01653	0.58388	0.0428921	4.0202
GOTERM_CC_FAT	GO:0042995~cell projection	11	6.47059	0.00309338	YNL272C, YHR098C, YNL161W, YJL020C, YOR239W, YOR353C, YCR009C, YJL085W, YOR326W, YMR092C, YCR030C	142	118	4595	3.01653	0.58388	0.0428921	4.0202
GOTERM_CC_FAT	GO:0030120~vesicle coat	6	3.52941	0.0034405	YHR098C, YGL137W, YPR181C, YDL145C, YDR238C, YNL287W	142	34	4595	5.71044	0.622935	0.0453827	4.46188
GOTERM_CC_FAT	GO:0030662~coated vesicle membrane	6	3.52941	0.00443795	YHR098C, YGL137W, YPR181C, YDL145C, YDR238C, YNL287W	142	36	4595	5.39319	0.715987	0.0556093	5.7206
GOTERM_CC_FAT	GO:0030659~cytoplasmic vesicle membrane	6	3.52941	0.00443795	YHR098C, YGL137W, YPR181C, YDL145C, YDR238C, YNL287W	142	36	4595	5.39319	0.715987	0.0556093	5.7206
GOTERM_CC_FAT	GO:0012506~vesicle membrane	6	3.52941	0.00443795	YHR098C, YGL137W, YPR181C, YDL145C, YDR238C, YNL287W	142	36	4595	5.39319	0.715987	0.0556093	5.7206
GOTERM_CC_FAT	GO:0005794~Golgi apparatus	16	9.41176	0.00653018	YOR099W, YHR098C, YNL041C, YBR199W, YJR134C, YDR238C, YDR170C, YBL017C, YPL246C, YGL137W, YNL263C, YPR181C, YDL145C, YDR484W, YNL287W, YDR141C	142	241	4595	2.14833	0.843406	0.0774494	8.3112
GOTERM_CC_FAT	GO:0048475~coated membrane	6	3.52941	0.00954755	YHR098C, YGL137W, YPR181C, YDL145C, YDR238C, YNL287W	142	43	4595	4.51523	0.933791	0.106959	11.9316
GOTERM_CC_FAT	GO:0030117~membrane coat	6	3.52941	0.00954755	YHR098C, YGL137W, YPR181C, YDL145C, YDR238C, YNL287W	142	43	4595	4.51523	0.933791	0.106959	11.9316
GOTERM_CC_FAT	GO:0019867~outer membrane	9	5.29412	0.00989435	YIL124W, YKR018C, YNL208W, YML008C, YHR190W, YOR317W, YMR110C, YBR177C, YMR203W	142	98	4595	2.97176	0.940038	0.106458	12.3391
GOTERM_CC_FAT	GO:0000139~Golgi membrane	7	4.11765	0.0112419	YHR098C, YGL137W, YNL263C, YDL145C, YDR238C, YNL287W, YDR141C	142	62	4595	3.65345	0.959216	0.115787	13.9061
GOTERM_CC_FAT	GO:0030660~Golgi-associated vesicle membrane	4	2.35294	0.014027	YGL137W, YDL145C, YDR238C, YNL287W	142	17	4595	7.61392	0.981643	0.137625	17.0631
GOTERM_CC_FAT	GO:0031967~organelle envelope	24	14.1176	0.0156086	YFR002W, YMR301C, YJL039C, YML008C, YEL002C, YLR347C, YHR190W, YKL148C, YLL041C, YMR284W, YPR191W, YBR177C, YMR203W, YMR145C, YMR219W, YIL030C, YKR018C, YIL124W, YDR298C, YKR087C, YOR317W, YMR110C, YGR218W, YGR046W	142	471	4595	1.64887	0.988345	0.147006	18.8079
GOTERM_CC_FAT	GO:0031975~envelope	24	14.1176	0.0156086	YFR002W, YMR301C, YJL039C, YML008C, YEL002C, YLR347C, YHR190W, YKL148C, YLL041C, YMR284W, YPR191W, YBR177C, YMR203W, YMR145C, YMR219W, YIL030C, YKR018C, YIL124W, YDR298C, YKR087C, YOR317W, YMR110C, YGR218W, YGR046W	142	471	4595	1.64887	0.988345	0.147006	18.8079
GOTERM_CC_FAT	GO:0005739~mitochondrion	46	27.0588	0.0160939	YMR301C, YMR061W, YML008C, YHR190W, YKL148C, YLL041C, YOL038W, YOR191W, YMR186W, YOR136W, YPR191W, YMR203W, YKR018C, YLR183C, YDL040C, YNL208W, YDR298C, YGR116W, YKR087C, YOR196C, YLR380W, YMR307W, YLR369W, YEL063C, YNR016C, YGR046W, YGL011C, YGL195W, YCR028C-A, YBR229C, YMR205C, YDR232W, YPL224C, YPL188W, YBR177C, YMR145C, YPL135W, YOL021C, YIL124W, YEL031W, YGL197W, YMR110C, YOR317W, YGL245W, Y…	142	1094	4595	1.36062	0.989864	0.146434	19.3365
GOTERM_CC_FAT	GO:0034399~nuclear periphery	3	1.76471	0.0177439	YMR307W, YMR219W, YDL089W	142	7	4595	13.8682	0.993696	0.155395	21.1096
GOTERM_CC_FAT	GO:0005741~mitochondrial outer membrane	8	4.70588	0.0245102	YIL124W, YKR018C, YML008C, YHR190W, YOR317W, YMR110C, YBR177C, YMR203W	142	94	4595	2.75397	0.999109	0.202714	28.0112
GOTERM_CC_FAT	GO:0031968~organelle outer membrane	8	4.70588	0.0285288	YIL124W, YKR018C, YML008C, YHR190W, YOR317W, YMR110C, YBR177C, YMR203W	142	97	4595	2.6688	0.999723	0.225835	31.8414
GOTERM_CC_FAT	GO:0044432~endoplasmic reticulum part	12	7.05882	0.0285762	YOR336W, YEL031W, YBR229C, YOR165W, YEL002C, YML029W, YHR098C, YNL263C, YKL073W, YDR062W, YIL030C, YNR016C	142	188	4595	2.06548	0.999727	0.220133	31.8854
Cluster12 GOCC
Category	Term	Count	%	PValue	Genes	List Total	Pop Hits	Pop Total	Fold Enrichment	Bonferroni	Benjamini	FDR
GOTERM_CC_FAT	GO:0000228~nuclear chromosome	32	11.3074	2.38525e-06	YPL121C, YJL173C, YGL249W, YOR026W, YIL112W, YNL262W, YMR176W, YLR274W, YMR076C, YNL312W, YGR099W, YPL194W, YBR009C, YBR103W, YGL090W, YMR053C, YLR288C, YLR045C, YIL073C, YNL102W, YOR290C, YDL028C, YML069W, YHR031C, YOR368W, YJL074C, YFL003C, YNL088W, YLR335W, YBL023C, YDR285W, YIL072W	211	279	4595	2.49775	0.000691484	0.000691484	0.00317088
GOTERM_CC_FAT	GO:0005694~chromosome	38	13.4276	4.6854e-06	YPL121C, YJL173C, YGL249W, YOR026W, YLR117C, YIL112W, YNL262W, YMR176W, YBL034C, YLR274W, YML102W, YMR076C, YNL312W, YGR099W, YPL194W, YBR009C, YBR103W, YGL090W, YMR053C, YIL042C, YLR288C, YLR045C, YIL073C, YNL250W, YNL102W, YOR290C, YLR318W, YDL028C, YML069W, YHR031C, YOR368W, YJL074C, YFL003C, YNL088W, YLR335W, YBL023C, YDR285W, YIL072W	211	377	4595	2.19505	0.00135785	0.000679153	0.00622855
GOTERM_CC_FAT	GO:0044454~nuclear chromosome part	28	9.89399	1.33324e-05	YJL173C, YGL249W, YOR026W, YIL112W, YNL262W, YMR176W, YLR274W, YNL312W, YGR099W, YPL194W, YBR009C, YBR103W, YGL090W, YMR053C, YLR288C, YLR045C, YNL102W, YOR290C, YDL028C, YML069W, YHR031C, YOR368W, YJL074C, YNL088W, YLR335W, YBL023C, YDR285W, YIL072W	211	245	4595	2.48883	0.00385897	0.00128798	0.0177226
GOTERM_CC_FAT	GO:0000794~condensed nuclear chromosome	16	5.65371	1.80428e-05	YPL121C, YJL173C, YGL249W, YLR288C, YLR045C, YOR026W, YIL073C, YDL028C, YOR368W, YJL074C, YNL088W, YMR076C, YNL312W, YDR285W, YPL194W, YIL072W	211	94	4595	3.70677	0.0052188	0.00130726	0.0239833
GOTERM_CC_FAT	GO:0044437~vacuolar part	19	6.71378	2.20114e-05	YPL006W, YOR316C, YGL023C, YDL077C, YER119C, YKR039W, YFL004W, YDR128W, YLL015W, YLR240W, YKL146W, YMR160W, YDR080W, YDL210W, YLR386W, YFR019W, YKL203C, YPL100W, YJL154C	211	131	4595	3.15853	0.00636304	0.00127586	0.0292578
GOTERM_CC_FAT	GO:0044427~chromosomal part	33	11.6608	2.90614e-05	YJL173C, YGL249W, YOR026W, YLR117C, YIL112W, YNL262W, YMR176W, YBL034C, YLR274W, YML102W, YNL312W, YGR099W, YPL194W, YBR009C, YBR103W, YGL090W, YMR053C, YLR288C, YLR045C, YNL250W, YNL102W, YOR290C, YLR318W, YDL028C, YML069W, YHR031C, YOR368W, YJL074C, YNL088W, YLR335W, YBL023C, YDR285W, YIL072W	211	330	4595	2.17773	0.00839252	0.00140367	0.0386271
GOTERM_CC_FAT	GO:0005774~vacuolar membrane	18	6.36042	3.86673e-05	YPL006W, YOR316C, YGL023C, YDL077C, YER119C, YFL004W, YDR128W, YLL015W, YLR240W, YKL146W, YMR160W, YDR080W, YDL210W, YLR386W, YFR019W, YKL203C, YPL100W, YJL154C	211	124	4595	3.16121	0.0111511	0.00160068	0.0513917
GOTERM_CC_FAT	GO:0000793~condensed chromosome	17	6.00707	5.47826e-05	YPL121C, YJL173C, YGL249W, YLR288C, YLR045C, YOR026W, YIL073C, YDL028C, YOR368W, YJL074C, YBL034C, YNL088W, YMR076C, YNL312W, YDR285W, YPL194W, YIL072W	211	115	4595	3.21925	0.0157619	0.00198395	0.0728031
GOTERM_CC_FAT	GO:0005773~vacuole	26	9.18728	6.03428e-05	YKL124W, YDR323C, YOR316C, YGL023C, YGL095C, YDL077C, YFL004W, YNL115C, YDR128W, YLL015W, YKL146W, YMR160W, YKL203C, YPL100W, YPL006W, YER119C, YKR039W, YHR050W, YLR240W, YDR080W, YOL084W, YLR299W, YDL210W, YFR019W, YLR386W, YJL154C	211	237	4595	2.38907	0.0173477	0.00194255	0.0801895
GOTERM_CC_FAT	GO:0000324~fungal-type vacuole	21	7.42049	0.000183086	YKL124W, YPL006W, YOR316C, YGL023C, YDL077C, YER119C, YKR039W, YNL115C, YDR128W, YLL015W, YLR240W, YKL146W, YMR160W, YOL084W, YDR080W, YLR299W, YDL210W, YLR386W, YFR019W, YPL100W, YJL154C	211	181	4595	2.52664	0.0517146	0.0052959	0.243119
GOTERM_CC_FAT	GO:0000323~lytic vacuole	21	7.42049	0.000183086	YKL124W, YPL006W, YOR316C, YGL023C, YDL077C, YER119C, YKR039W, YNL115C, YDR128W, YLL015W, YLR240W, YKL146W, YMR160W, YOL084W, YDR080W, YLR299W, YDL210W, YLR386W, YFR019W, YPL100W, YJL154C	211	181	4595	2.52664	0.0517146	0.0052959	0.243119
GOTERM_CC_FAT	GO:0000322~storage vacuole	21	7.42049	0.000183086	YKL124W, YPL006W, YOR316C, YGL023C, YDL077C, YER119C, YKR039W, YNL115C, YDR128W, YLL015W, YLR240W, YKL146W, YMR160W, YOL084W, YDR080W, YLR299W, YDL210W, YLR386W, YFR019W, YPL100W, YJL154C	211	181	4595	2.52664	0.0517146	0.0052959	0.243119
GOTERM_CC_FAT	GO:0000329~fungal-type vacuole membrane	13	4.59364	0.000575621	YPL006W, YER119C, YDL077C, YDR128W, YLL015W, YLR240W, YKL146W, YMR160W, YDR080W, YDL210W, YFR019W, YLR386W, YPL100W	211	88	4595	3.21709	0.153782	0.0150652	0.762524
GOTERM_CC_FAT	GO:0005768~endosome	16	5.65371	0.000758155	YBL007C, YKL124W, YDR323C, YDR425W, YGL023C, YDL077C, YKR039W, YDR153C, YOR132W, YLR240W, YNL297C, YDR080W, YHL002W, YFR019W, YPL100W, YJL154C	211	130	4595	2.68028	0.19744	0.0181621	1.0032
GOTERM_CC_FAT	GO:0000795~synaptonemal complex	4	1.41343	0.000879053	YNL088W, YGL249W, YDR285W, YIL072W	211	5	4595	17.4218	0.225112	0.0194271	1.16231
GOTERM_CC_FAT	GO:0019898~extrinsic to membrane	21	7.42049	0.000886947	YGL095C, YGL023C, YDL077C, YPR097W, YER096W, YMR097C, YPR049C, YDR189W, YLR431C, YDR153C, YDR128W, YLR240W, YNL297C, YPL083C, YGL180W, YEL022W, YBR080C, YLR386W, YKL203C, YFR019W, YJL154C	211	204	4595	2.24178	0.226886	0.0182127	1.17269
GOTERM_CC_FAT	GO:0000407~pre-autophagosomal structure	6	2.12014	0.00212184	YLR431C, YLR240W, YDL149W, YKR019C, YGL180W, YPR049C	211	21	4595	6.22207	0.459893	0.0402341	2.78426
GOTERM_CC_FAT	GO:0005657~replication fork	9	3.18021	0.002496	YNL262W, YJL173C, YLR274W, YNL312W, YNL102W, YBL023C, YBR009C, YML069W, YHR031C	211	53	4595	3.69802	0.515552	0.044286	3.26773
GOTERM_CC_FAT	GO:0043596~nuclear replication fork	8	2.82686	0.00297907	YNL262W, YJL173C, YLR274W, YNL312W, YNL102W, YBL023C, YBR009C, YML069W	211	43	4595	4.05158	0.579041	0.0496218	3.88864
GOTERM_CC_FAT	GO:0044459~plasma membrane part	18	6.36042	0.00451919	YBL007C, YDR323C, YGL095C, YGR032W, YKR039W, YBR170C, YMR009W, YDL065C, YOR132W, YJL041W, YPL083C, YMR306W, YIL115C, YBR080C, YGL153W, YHL002W, YKL203C, YKR036C	211	186	4595	2.10748	0.731132	0.0703751	5.84368
GOTERM_CC_FAT	GO:0044438~microbody part	7	2.4735	0.00600793	YKR009C, YDR256C, YPL147W, YGR077C, YKL188C, YGL153W, YDL065C	211	37	4595	4.12002	0.825801	0.0878735	7.69851
GOTERM_CC_FAT	GO:0044439~peroxisomal part	7	2.4735	0.00600793	YKR009C, YDR256C, YPL147W, YGR077C, YKL188C, YGL153W, YDL065C	211	37	4595	4.12002	0.825801	0.0878735	7.69851
GOTERM_CC_FAT	GO:0030896~checkpoint clamp complex	3	1.06007	0.00604918	YOR368W, YLR288C, YPL194W	211	3	4595	21.7773	0.827885	0.0842203	7.74941
GOTERM_CC_FAT	GO:0032993~protein-DNA complex	9	3.18021	0.00606498	YNL262W, YJL173C, YLR274W, YNL312W, YNL102W, YGR099W, YBL023C, YBR009C, YML069W	211	61	4595	3.21304	0.828676	0.0805775	7.76891
GOTERM_CC_FAT	GO:0043601~nuclear replisome	5	1.76678	0.00782307	YNL262W, YJL173C, YNL312W, YNL102W, YML069W	211	18	4595	6.04924	0.897471	0.098349	9.91425
GOTERM_CC_FAT	GO:0030894~replisome	5	1.76678	0.00782307	YNL262W, YJL173C, YNL312W, YNL102W, YML069W	211	18	4595	6.04924	0.897471	0.098349	9.91425
GOTERM_CC_FAT	GO:0009898~internal side of plasma membrane	14	4.947	0.00923862	YBL007C, YDR323C, YGL095C, YBR170C, YMR009W, YDL065C, YOR132W, YJL041W, YPL083C, YIL115C, YHL002W, YGL153W, YKL203C, YKR036C	211	137	4595	2.22541	0.932231	0.11044	11.608
GOTERM_CC_FAT	GO:0042579~microbody	8	2.82686	0.0256307	YKR009C, YDR256C, YPL147W, YGR077C, YKL188C, YER015W, YGL153W, YDL065C	211	64	4595	2.72216	0.999463	0.269292	29.1903
GOTERM_CC_FAT	GO:0005777~peroxisome	8	2.82686	0.0256307	YKR009C, YDR256C, YPL147W, YGR077C, YKL188C, YER015W, YGL153W, YDL065C	211	64	4595	2.72216	0.999463	0.269292	29.1903
GOTERM_CC_FAT	GO:0031903~microbody membrane	5	1.76678	0.0287512	YPL147W, YGR077C, YKL188C, YGL153W, YDL065C	211	26	4595	4.18793	0.999788	0.287092	32.1464
GOTERM_CC_FAT	GO:0005778~peroxisomal membrane	5	1.76678	0.0287512	YPL147W, YGR077C, YKL188C, YGL153W, YDL065C	211	26	4595	4.18793	0.999788	0.287092	32.1464
GOTERM_CC_FAT	GO:0000790~nuclear chromatin	11	3.88693	0.0310015	YBR103W, YGL090W, YMR053C, YMR176W, YLR335W, YOR290C, YGR099W, YIL112W, YBR009C, YML069W, YHR031C	211	112	4595	2.13884	0.999892	0.296198	34.2068
GOTERM_CC_FAT	GO:0000785~chromatin	12	4.24028	0.0343541	YBR103W, YGL090W, YMR053C, YMR176W, YLR335W, YOR290C, YLR117C, YGR099W, YIL112W, YBR009C, YML069W, YHR031C	211	130	4595	2.01021	0.99996	0.313038	37.1695
GOTERM_CC_FAT	GO:0005628~prospore membrane	5	1.76678	0.0366939	YNL012W, YBR148W, YGR032W, YER096W, YDL239C	211	28	4595	3.88879	0.99998	0.321039	39.1635
GOTERM_CC_FAT	GO:0042764~ascospore-type prospore	5	1.76678	0.0366939	YNL012W, YBR148W, YGR032W, YER096W, YDL239C	211	28	4595	3.88879	0.99998	0.321039	39.1635
GOTERM_CC_FAT	GO:0042763~intracellular immature spore	5	1.76678	0.0366939	YNL012W, YBR148W, YGR032W, YER096W, YDL239C	211	28	4595	3.88879	0.99998	0.321039	39.1635
