# Supplementary material for: Yeast m6A Methylated mRNAs Are Enriched on Translating Ribosomes during Meiosis, and under Rapamycin Treatment
Source: PLoS One. 2015 Jul 17;10(7):e0132090. doi: 10.1371/journal.pone.0132090 (PMC4505848; doi:10.1371/journal.pone.0132090)
Supplement: S4 Table — (XLS) [file pone.0132090.s006.xls]

## Sheet: sheet 1
Cluster1 GOMF
Category	Term	Count	%	PValue	Genes	List Total	Pop Hits	Pop Total	Fold Enrichment	Bonferroni	Benjamini	FDR
GOTERM_MF_FAT	GO:0004812~aminoacyl-tRNA ligase activity	6	4.61538	0.00196636	YER087W, YPL040C, YPL160W, YLR382C, YPL104W, YPR047W	102	38	4190	6.48607	0.39463	0.39463	2.53235
GOTERM_MF_FAT	GO:0016876~ligase activity, forming aminoacyl-tRNA and related compounds	6	4.61538	0.00221298	YER087W, YPL040C, YPL160W, YLR382C, YPL104W, YPR047W	102	39	4190	6.31976	0.431603	0.246079	2.84575
GOTERM_MF_FAT	GO:0016875~ligase activity, forming carbon-oxygen bonds	6	4.61538	0.00221298	YER087W, YPL040C, YPL160W, YLR382C, YPL104W, YPR047W	102	39	4190	6.31976	0.431603	0.246079	2.84575
GOTERM_MF_FAT	GO:0008135~translation factor activity, nucleic acid binding	6	4.61538	0.0122857	YPR163C, YGR162W, YGL143C, YJR014W, YMR260C, YBR143C	102	58	4190	4.24949	0.957244	0.650325	14.8786
GOTERM_MF_FAT	GO:0051082~unfolded protein binding	7	5.38462	0.0142754	YNL209W, YBR044C, YGR078C, YDR188W, YJR045C, YJL117W, YHR064C	102	83	4190	3.46445	0.974433	0.600129	17.0862
GOTERM_MF_FAT	GO:0016149~translation release factor activity, codon specific	2	1.53846	0.0476346	YGL143C, YBR143C	102	2	4190	41.0784	0.999996	0.917018	47.0604
GOTERM_MF_FAT	GO:0004823~leucine-tRNA ligase activity	2	1.53846	0.0476346	YPL160W, YLR382C	102	2	4190	41.0784	0.999996	0.917018	47.0604
Cluster6 GOMF
Category	Term	Count	%	PValue	Genes	List Total	Pop Hits	Pop Total	Fold Enrichment	Bonferroni	Benjamini	FDR
GOTERM_MF_FAT	GO:0003677~DNA binding	13	20.6349	0.00623851	YJR052W, YDR310C, YOR363C, YDR004W, YHL020C, YLR451W, YGR140W, YER169W, YBL008W, YOR033C, YKR064W, YGL131C, YFR027W	42	566	4190	2.29135	0.659175	0.659175	7.36452
GOTERM_MF_FAT	GO:0016564~transcription repressor activity	4	6.34921	0.0123973	YER169W, YBL008W, YDR310C, YHL020C	42	50	4190	7.98095	0.88301	0.657962	14.1433
GOTERM_MF_FAT	GO:0008270~zinc ion binding	10	15.873	0.0425497	YGR184C, YJL105W, YMR026C, YER169W, YDL013W, YOR363C, YLR451W, YKR064W, YGL131C, YFR027W	42	488	4190	2.0443	0.999435	0.917333	41.2286
GOTERM_MF_FAT	GO:0046872~metal ion binding	14	22.2222	0.0478689	YBR295W, YDR093W, YGR184C, YMR026C, YOR363C, YOR005C, YLR451W, YJL105W, YER169W, YDL013W, YOR033C, YKR064W, YGL131C, YFR027W	42	830	4190	1.68273	0.999783	0.878672	45.0977
Cluster7 GOMF
Category	Term	Count	%	PValue	Genes	List Total	Pop Hits	Pop Total	Fold Enrichment	Bonferroni	Benjamini	FDR
GOTERM_MF_FAT	GO:0030554~adenyl nucleotide binding	20	28.5714	0.000642085	YNL267W, YML120C, YDR534C, YBR136W, YBL063W, YPL119C, YPL036W, YOR204W, YJL092W, YDR208W, YPR024W, YER164W, YKL197C, YMR104C, YPL082C, YDL025C, YLL019C, YEL061C, YMR190C, YCR008W	55	693	4190	2.19861	0.0953412	0.0953412	0.76923
GOTERM_MF_FAT	GO:0001883~purine nucleoside binding	20	28.5714	0.000678702	YNL267W, YML120C, YDR534C, YBR136W, YBL063W, YPL119C, YPL036W, YOR204W, YJL092W, YDR208W, YPR024W, YER164W, YKL197C, YMR104C, YPL082C, YDL025C, YLL019C, YEL061C, YMR190C, YCR008W	55	696	4190	2.18913	0.100498	0.0515789	0.812934
GOTERM_MF_FAT	GO:0001882~nucleoside binding	20	28.5714	0.000743803	YNL267W, YML120C, YDR534C, YBR136W, YBL063W, YPL119C, YPL036W, YOR204W, YJL092W, YDR208W, YPR024W, YER164W, YKL197C, YMR104C, YPL082C, YDL025C, YLL019C, YEL061C, YMR190C, YCR008W	55	701	4190	2.17352	0.109593	0.0379531	0.890591
GOTERM_MF_FAT	GO:0005524~ATP binding	19	27.1429	0.000858002	YNL267W, YDR534C, YBR136W, YBL063W, YPL119C, YPL036W, YOR204W, YJL092W, YDR208W, YPR024W, YER164W, YKL197C, YMR104C, YPL082C, YDL025C, YLL019C, YEL061C, YMR190C, YCR008W	55	651	4190	2.22343	0.125328	0.0329223	1.02668
GOTERM_MF_FAT	GO:0032559~adenyl ribonucleotide binding	19	27.1429	0.000890566	YNL267W, YDR534C, YBR136W, YBL063W, YPL119C, YPL036W, YOR204W, YJL092W, YDR208W, YPR024W, YER164W, YKL197C, YMR104C, YPL082C, YDL025C, YLL019C, YEL061C, YMR190C, YCR008W	55	653	4190	2.21662	0.129763	0.0274152	1.06546
GOTERM_MF_FAT	GO:0030528~transcription regulator activity	13	18.5714	0.00183684	YJL056C, YLR278C, YJR127C, YFL052W, YPR104C, YKL015W, YDR443C, YPL016W, YHR006W, YNL199C, YML010W, YER164W, YER111C	55	364	4190	2.72078	0.249346	0.0466772	2.18615
GOTERM_MF_FAT	GO:0019783~small conjugating protein-specific protease activity	4	5.71429	0.00228411	YIL156W, YBL067C, YDR069C, YIL031W	55	21	4190	14.5108	0.300037	0.0496845	2.7118
GOTERM_MF_FAT	GO:0017076~purine nucleotide binding	20	28.5714	0.00308883	YNL267W, YML120C, YDR534C, YBR136W, YBL063W, YPL119C, YPL036W, YOR204W, YJL092W, YDR208W, YPR024W, YER164W, YKL197C, YMR104C, YPL082C, YDL025C, YLL019C, YEL061C, YMR190C, YCR008W	55	787	4190	1.93601	0.382825	0.0585419	3.65102
GOTERM_MF_FAT	GO:0032555~purine ribonucleotide binding	19	27.1429	0.004254	YNL267W, YDR534C, YBR136W, YBL063W, YPL119C, YPL036W, YOR204W, YJL092W, YDR208W, YPR024W, YER164W, YKL197C, YMR104C, YPL082C, YDL025C, YLL019C, YEL061C, YMR190C, YCR008W	55	747	4190	1.93769	0.485747	0.0712292	4.99621
GOTERM_MF_FAT	GO:0032553~ribonucleotide binding	19	27.1429	0.004254	YNL267W, YDR534C, YBR136W, YBL063W, YPL119C, YPL036W, YOR204W, YJL092W, YDR208W, YPR024W, YER164W, YKL197C, YMR104C, YPL082C, YDL025C, YLL019C, YEL061C, YMR190C, YCR008W	55	747	4190	1.93769	0.485747	0.0712292	4.99621
GOTERM_MF_FAT	GO:0000166~nucleotide binding	21	30	0.00597519	YNL267W, YML120C, YDR534C, YBR136W, YBL063W, YPL036W, YPL119C, YOR204W, YJL092W, YDR208W, YPR024W, YER164W, YKL197C, YMR104C, YPL082C, YDL025C, YLL019C, YJR091C, YEL061C, YMR190C, YCR008W	55	897	4190	1.78352	0.607385	0.0892553	6.95185
GOTERM_MF_FAT	GO:0008234~cysteine-type peptidase activity	4	5.71429	0.00704916	YIL156W, YBL067C, YDR069C, YIL031W	55	31	4190	9.82991	0.668313	0.0954556	8.15333
GOTERM_MF_FAT	GO:0004386~helicase activity	6	8.57143	0.0111465	YJL092W, YER164W, YPL082C, YPL119C, YOR204W, YMR190C	55	106	4190	4.31218	0.825985	0.135598	12.6077
GOTERM_MF_FAT	GO:0043565~sequence-specific DNA binding	9	12.8571	0.0124795	YLR278C, YJL056C, YJR127C, YHR006W, YFL052W, YPR104C, YPL082C, YER111C, YKL015W	55	246	4190	2.78714	0.859008	0.139891	14.0136
GOTERM_MF_FAT	GO:0042623~ATPase activity, coupled	8	11.4286	0.0140524	YJL092W, YPR024W, YER164W, YPL082C, YPL119C, YPL036W, YOR204W, YMR190C	55	202	4190	3.0171	0.89005	0.14589	15.6458
GOTERM_MF_FAT	GO:0004843~ubiquitin-specific protease activity	3	4.28571	0.0242329	YIL156W, YBL067C, YDR069C	55	19	4190	12.0287	0.978223	0.225181	25.5418
GOTERM_MF_FAT	GO:0004221~ubiquitin thiolesterase activity	3	4.28571	0.0242329	YIL156W, YBL067C, YDR069C	55	19	4190	12.0287	0.978223	0.225181	25.5418
GOTERM_MF_FAT	GO:0016887~ATPase activity	9	12.8571	0.0244685	YJL092W, YPR024W, YER164W, YPL082C, YKL197C, YPL119C, YPL036W, YOR204W, YMR190C	55	278	4190	2.46632	0.979028	0.214579	25.7576
GOTERM_MF_FAT	GO:0003700~transcription factor activity	6	8.57143	0.0288151	YLR278C, YJR127C, YFL052W, YPR104C, YER111C, YKL015W	55	135	4190	3.38586	0.98955	0.235326	29.6385
GOTERM_MF_FAT	GO:0003704~specific RNA polymerase II transcription factor activity	4	5.71429	0.0363076	YJL056C, YHR006W, YPR104C, YKL015W	55	57	4190	5.34609	0.996878	0.274229	35.8941
GOTERM_MF_FAT	GO:0003702~RNA polymerase II transcription factor activity	6	8.57143	0.0415405	YJL056C, YHR006W, YPR104C, YDR443C, YKL015W, YPL016W	55	149	4190	3.06772	0.998665	0.294152	39.9562
GOTERM_MF_FAT	GO:0016790~thiolester hydrolase activity	3	4.28571	0.046598	YIL156W, YBL067C, YDR069C	55	27	4190	8.46465	0.999415	0.310787	43.6565
Cluster8 GOMF
Category	Term	Count	%	PValue	Genes	List Total	Pop Hits	Pop Total	Fold Enrichment	Bonferroni	Benjamini	FDR
GOTERM_MF_FAT	GO:0070011~peptidase activity, acting on L-amino acid peptides	16	9.41176	0.000710687	YKR038C, YOL057W, YOL038W, YPR191W, YGR253C, YLR389C, YOR259C, YPL246C, YOR117W, YMR297W, YFR006W, YKR087C, YMR314W, YGR135W, YNL045W, YGL011C	145	172	4190	2.68805	0.230201	0.230201	0.974802
GOTERM_MF_FAT	GO:0070003~threonine-type peptidase activity	5	2.94118	0.00102363	YMR314W, YOL038W, YGR135W, YGR253C, YGL011C	145	14	4190	10.3202	0.314008	0.171754	1.40125
GOTERM_MF_FAT	GO:0004298~threonine-type endopeptidase activity	5	2.94118	0.00102363	YMR314W, YOL038W, YGR135W, YGR253C, YGL011C	145	14	4190	10.3202	0.314008	0.171754	1.40125
GOTERM_MF_FAT	GO:0008233~peptidase activity	16	9.41176	0.00127729	YKR038C, YOL057W, YOL038W, YPR191W, YGR253C, YLR389C, YOR259C, YPL246C, YOR117W, YMR297W, YFR006W, YKR087C, YMR314W, YGR135W, YNL045W, YGL011C	145	182	4190	2.54036	0.375212	0.145109	1.74565
GOTERM_MF_FAT	GO:0008237~metallopeptidase activity	7	4.11765	0.00280278	YLR389C, YKR038C, YFR006W, YOL057W, YKR087C, YPR191W, YNL045W	145	42	4190	4.81609	0.644017	0.227573	3.79347
GOTERM_MF_FAT	GO:0030554~adenyl nucleotide binding	38	22.3529	0.00293192	YHR074W, YMR301C, YKL148C, YER099C, YJL008C, YOR191W, YMR186W, YMR284W, YHR205W, YJL101C, YOR326W, YBR218C, YOR259C, YGL234W, YLR369W, YOR128C, YOR061W, YER172C, YMR208W, YNR016C, YMR205C, YNL161W, YKL017C, YPL188W, YMR145C, YIL147C, YDR531W, YEL031W, YOR117W, YDR190C, YOL016C, YOR317W, YKL073W, YLR361C, YLR113W, YIL013C, YGL245W, YER070W	145	693	4190	1.58452	0.660585	0.194351	3.965
GOTERM_MF_FAT	GO:0001883~purine nucleoside binding	38	22.3529	0.00316513	YHR074W, YMR301C, YKL148C, YER099C, YJL008C, YOR191W, YMR186W, YMR284W, YHR205W, YJL101C, YOR326W, YBR218C, YOR259C, YGL234W, YLR369W, YOR128C, YOR061W, YER172C, YMR208W, YNR016C, YMR205C, YNL161W, YKL017C, YPL188W, YMR145C, YIL147C, YDR531W, YEL031W, YOR117W, YDR190C, YOL016C, YOR317W, YKL073W, YLR361C, YLR113W, YIL013C, YGL245W, YER070W	145	696	4190	1.57769	0.68858	0.176701	4.27403
GOTERM_MF_FAT	GO:0005524~ATP binding	36	21.1765	0.0034883	YHR074W, YMR301C, YER099C, YJL008C, YOR191W, YMR186W, YMR284W, YHR205W, YJL101C, YOR326W, YBR218C, YOR259C, YGL234W, YLR369W, YOR128C, YOR061W, YER172C, YMR208W, YNR016C, YMR205C, YNL161W, YKL017C, YPL188W, YIL147C, YDR531W, YEL031W, YOR117W, YDR190C, YOL016C, YOR317W, YKL073W, YLR361C, YLR113W, YIL013C, YGL245W, YER070W	145	651	4190	1.59797	0.723609	0.167819	4.70076
GOTERM_MF_FAT	GO:0001882~nucleoside binding	38	22.3529	0.0035896	YHR074W, YMR301C, YKL148C, YER099C, YJL008C, YOR191W, YMR186W, YMR284W, YHR205W, YJL101C, YOR326W, YBR218C, YOR259C, YGL234W, YLR369W, YOR128C, YOR061W, YER172C, YMR208W, YNR016C, YMR205C, YNL161W, YKL017C, YPL188W, YMR145C, YIL147C, YDR531W, YEL031W, YOR117W, YDR190C, YOL016C, YOR317W, YKL073W, YLR361C, YLR113W, YIL013C, YGL245W, YER070W	145	701	4190	1.56643	0.733758	0.152461	4.83415
GOTERM_MF_FAT	GO:0032559~adenyl ribonucleotide binding	36	21.1765	0.00367313	YHR074W, YMR301C, YER099C, YJL008C, YOR191W, YMR186W, YMR284W, YHR205W, YJL101C, YOR326W, YBR218C, YOR259C, YGL234W, YLR369W, YOR128C, YOR061W, YER172C, YMR208W, YNR016C, YMR205C, YNL161W, YKL017C, YPL188W, YIL147C, YDR531W, YEL031W, YOR117W, YDR190C, YOL016C, YOR317W, YKL073W, YLR361C, YLR113W, YIL013C, YGL245W, YER070W	145	653	4190	1.59307	0.741847	0.139694	4.94402
GOTERM_MF_FAT	GO:0000166~nucleotide binding	45	26.4706	0.00568131	YMR301C, YHR074W, YOR165W, YDL102W, YKL148C, YER099C, YJL008C, YOR191W, YHR205W, YMR284W, YMR186W, YJL101C, YOR136W, YOR326W, YBR218C, YOR259C, YGL234W, YLR369W, YOR128C, YOR061W, YER172C, YMR208W, YNR016C, YMR205C, YNL161W, YKL017C, YKR014C, YPL188W, YMR145C, YIL147C, YDR531W, YBL017C, YEL031W, YOR117W, YDR190C, YOL016C, YOR317W, YKL073W, YLR361C, YLR113W, YIL013C, YOR323C, YGL245W, YER070W, YEL…	145	897	4190	1.44966	0.877137	0.189147	7.55021
GOTERM_MF_FAT	GO:0004175~endopeptidase activity	11	6.47059	0.0072555	YOR259C, YLR389C, YKR038C, YOR117W, YMR314W, YOL038W, YKR087C, YPR191W, YGR135W, YGR253C, YGL011C	145	119	4190	2.67111	0.93142	0.21621	9.54665
GOTERM_MF_FAT	GO:0017076~purine nucleotide binding	40	23.5294	0.00826979	YHR074W, YMR301C, YOR165W, YKL148C, YER099C, YJL008C, YOR191W, YHR205W, YMR186W, YMR284W, YJL101C, YOR326W, YBR218C, YOR259C, YGL234W, YLR369W, YOR128C, YOR061W, YER172C, YMR208W, YNR016C, YMR205C, YNL161W, YKL017C, YKR014C, YPL188W, YMR145C, YIL147C, YDR531W, YEL031W, YOR117W, YDR190C, YOL016C, YOR317W, YKL073W, YLR361C, YLR113W, YIL013C, YGL245W, YER070W	145	787	4190	1.46869	0.952921	0.224821	10.8118
GOTERM_MF_FAT	GO:0032553~ribonucleotide binding	38	22.3529	0.0103858	YHR074W, YMR301C, YOR165W, YER099C, YJL008C, YOR191W, YMR186W, YMR284W, YHR205W, YJL101C, YOR326W, YBR218C, YOR259C, YGL234W, YLR369W, YOR128C, YOR061W, YER172C, YMR208W, YNR016C, YMR205C, YNL161W, YKL017C, YKR014C, YPL188W, YIL147C, YDR531W, YEL031W, YOR117W, YDR190C, YOL016C, YOR317W, YKL073W, YLR361C, YLR113W, YIL013C, YGL245W, YER070W	145	747	4190	1.46997	0.978548	0.255866	13.3983
GOTERM_MF_FAT	GO:0032555~purine ribonucleotide binding	38	22.3529	0.0103858	YHR074W, YMR301C, YOR165W, YER099C, YJL008C, YOR191W, YMR186W, YMR284W, YHR205W, YJL101C, YOR326W, YBR218C, YOR259C, YGL234W, YLR369W, YOR128C, YOR061W, YER172C, YMR208W, YNR016C, YMR205C, YNL161W, YKL017C, YKR014C, YPL188W, YIL147C, YDR531W, YEL031W, YOR117W, YDR190C, YOL016C, YOR317W, YKL073W, YLR361C, YLR113W, YIL013C, YGL245W, YER070W	145	747	4190	1.46997	0.978548	0.255866	13.3983
GOTERM_MF_FAT	GO:0042802~identical protein binding	26	15.2941	0.0243246	YHR074W, YOR165W, YDR168W, YGL112C, YER099C, YOR326W, YCR030C, YJL020C, YGL234W, YEL063C, YBR198C, YHR098C, YOL057W, YBR177C, YLR258W, YDR170C, YLR389C, YBL017C, YPL246C, YEL031W, YDR293C, YBR041W, YMR110C, YLR056W, YOR323C, YLR113W	145	487	4190	1.54273	0.999884	0.47654	28.7735
GOTERM_MF_FAT	GO:0031406~carboxylic acid binding	4	2.35294	0.0295213	YBR115C, YNL071W, YBR218C, YNR016C	145	20	4190	5.77931	0.999984	0.520572	33.8265
GOTERM_MF_FAT	GO:0004222~metalloendopeptidase activity	4	2.35294	0.0335957	YLR389C, YKR038C, YKR087C, YPR191W	145	21	4190	5.50411	0.999997	0.544327	37.5535
GOTERM_MF_FAT	GO:0015405~P-P-bond-hydrolysis-driven transmembrane transporter activity	7	4.11765	0.0428366	YMR301C, YEL031W, YBR127C, YDR298C, YMR205C, YIL013C, YMR203W	145	75	4190	2.69701	1	0.612381	45.2968
GOTERM_MF_FAT	GO:0015399~primary active transmembrane transporter activity	7	4.11765	0.0428366	YMR301C, YEL031W, YBR127C, YDR298C, YMR205C, YIL013C, YMR203W	145	75	4190	2.69701	1	0.612381	45.2968
Cluster12 GOMF
Category	Term	Count	%	PValue	Genes	List Total	Pop Hits	Pop Total	Fold Enrichment	Bonferroni	Benjamini	FDR
GOTERM_MF_FAT	GO:0043566~structure-specific DNA binding	15	5.30035	4.50601e-05	YDR097C, YDL154W, YJL173C, YNL250W, YOR368W, YOR304W, YJL074C, YFL003C, YNL262W, YLR274W, YNL082W, YNL312W, YBL023C, YIL072W, YGR258C	223	78	4190	3.61331	0.0204706	0.0204706	0.0640884
GOTERM_MF_FAT	GO:0003690~double-stranded DNA binding	9	3.18021	0.000964003	YOR368W, YDR097C, YFL003C, YNL262W, YJL173C, YDL154W, YNL082W, YNL250W, YNL312W	223	40	4190	4.22758	0.357694	0.19856	1.36279
GOTERM_MF_FAT	GO:0003677~DNA binding	47	16.6078	0.00147147	YJL103C, YGL073W, YGR047C, YDR216W, YJL173C, YGL249W, YML099C, YLR182W, YMR280C, YIL101C, YOR304W, YNL262W, YMR176W, YLR274W, YNL082W, YDR052C, YGR067C, YNL312W, YGR099W, YDR289C, YOR162C, YPL194W, YBR009C, YDR097C, YDL154W, YDR421W, YLR288C, YNL250W, YOR290C, YNL102W, YLR318W, YML069W, YGL163C, YOR368W, YJL074C, YFL003C, YDR386W, YBR026C, YNL088W, YLR228C, YNL167C, YGL251C, YBL023C, YBR033W, YIL…	223	566	4190	1.56024	0.491304	0.201724	2.07323
GOTERM_MF_FAT	GO:0001882~nucleoside binding	55	19.4346	0.00186866	YOR328W, YDL214C, YKL171W, YJL057C, YOR304W, YDL101C, YOR011W, YNL082W, YAL054C, YER015W, YDL126C, YDR092W, YDR097C, YPR111W, YNL250W, YNL102W, YLR248W, YDL028C, YMR162C, YBR169C, YHR031C, YJL074C, YLR240W, YNL088W, YPL150W, YDL085W, YGL251C, YCR011C, YJL141C, YPL214C, YLL015W, YLR188W, YLR274W, YKL188C, YGL180W, YJL045W, YJR103W, YER013W, YKL203C, YPL147W, YDL154W, YIL042C, YLR345W, YOR290C, YJL…	223	701	4190	1.47419	0.576209	0.193159	2.62595
GOTERM_MF_FAT	GO:0030554~adenyl nucleotide binding	54	19.0813	0.00245223	YOR328W, YDL214C, YKL171W, YJL057C, YOR304W, YDL101C, YNL082W, YAL054C, YOR011W, YER015W, YDL126C, YDR092W, YDR097C, YPR111W, YNL250W, YLR248W, YDL028C, YMR162C, YBR169C, YHR031C, YJL074C, YLR240W, YNL088W, YPL150W, YDL085W, YGL251C, YCR011C, YJL141C, YPL214C, YLL015W, YLR188W, YLR274W, YKL188C, YGL180W, YJL045W, YJR103W, YER013W, YKL203C, YPL147W, YDL154W, YIL042C, YLR345W, YOR290C, YJL106W, YGL…	223	693	4190	1.4641	0.675982	0.201796	3.4328
GOTERM_MF_FAT	GO:0001883~purine nucleoside binding	54	19.0813	0.00270106	YOR328W, YDL214C, YKL171W, YJL057C, YOR304W, YDL101C, YNL082W, YAL054C, YOR011W, YER015W, YDL126C, YDR092W, YDR097C, YPR111W, YNL250W, YLR248W, YDL028C, YMR162C, YBR169C, YHR031C, YJL074C, YLR240W, YNL088W, YPL150W, YDL085W, YGL251C, YCR011C, YJL141C, YPL214C, YLL015W, YLR188W, YLR274W, YKL188C, YGL180W, YJL045W, YJR103W, YER013W, YKL203C, YPL147W, YDL154W, YIL042C, YLR345W, YOR290C, YJL106W, YGL…	223	696	4190	1.45779	0.711039	0.186908	3.77493
GOTERM_MF_FAT	GO:0005524~ATP binding	51	18.0212	0.00306158	YOR328W, YDL214C, YKL171W, YJL057C, YOR304W, YDL101C, YNL082W, YAL054C, YOR011W, YER015W, YDL126C, YDR092W, YDR097C, YPR111W, YLR248W, YNL250W, YDL028C, YMR162C, YBR169C, YHR031C, YJL074C, YLR240W, YNL088W, YPL150W, YGL251C, YCR011C, YJL141C, YPL214C, YLL015W, YLR188W, YLR274W, YKL188C, YGL180W, YJR103W, YER013W, YKL203C, YPL147W, YDL154W, YIL042C, YLR345W, YOR290C, YJL106W, YGL062W, YLR362W, YGL…	223	651	4190	1.47197	0.755226	0.182137	4.26864
GOTERM_MF_FAT	GO:0032559~adenyl ribonucleotide binding	51	18.0212	0.00326686	YOR328W, YDL214C, YKL171W, YJL057C, YOR304W, YDL101C, YNL082W, YAL054C, YOR011W, YER015W, YDL126C, YDR092W, YDR097C, YPR111W, YLR248W, YNL250W, YDL028C, YMR162C, YBR169C, YHR031C, YJL074C, YLR240W, YNL088W, YPL150W, YGL251C, YCR011C, YJL141C, YPL214C, YLL015W, YLR188W, YLR274W, YKL188C, YGL180W, YJR103W, YER013W, YKL203C, YPL147W, YDL154W, YIL042C, YLR345W, YOR290C, YJL106W, YGL062W, YLR362W, YGL…	223	653	4190	1.46746	0.777303	0.171172	4.5487
GOTERM_MF_FAT	GO:0035091~phosphoinositide binding	10	3.53357	0.00388083	YOR132W, YDR323C, YDR425W, YGL023C, YDL077C, YPR097W, YMR004W, YDR080W, YFR019W, YPL100W	223	60	4190	3.13154	0.832164	0.179882	5.38181
GOTERM_MF_FAT	GO:0032266~phosphatidylinositol 3-phosphate binding	6	2.12014	0.00741105	YOR132W, YDR323C, YDR425W, YPR097W, YMR004W, YFR019W	223	24	4190	4.69731	0.967102	0.28925	10.0423
GOTERM_MF_FAT	GO:0004672~protein kinase activity	15	5.30035	0.0113508	YPR111W, YIL042C, YJL141C, YLR248W, YDL214C, YJL106W, YDL028C, YLR362W, YKL171W, YJL057C, YLR240W, YDL101C, YPL150W, YGL180W, YKL203C	223	135	4190	2.08769	0.994699	0.378951	14.9909
GOTERM_MF_FAT	GO:0008289~lipid binding	11	3.88693	0.0135074	YOR132W, YDR153C, YDR323C, YDR425W, YGL023C, YDL077C, YPR097W, YMR004W, YDR080W, YFR019W, YPL100W	223	85	4190	2.43155	0.998054	0.405585	17.5914
GOTERM_MF_FAT	GO:0017076~purine nucleotide binding	56	19.788	0.013821	YOR328W, YDL214C, YKL171W, YJL057C, YOR304W, YDL101C, YOR011W, YNL082W, YAL054C, YER015W, YDL126C, YDR092W, YDR097C, YPR111W, YNL250W, YLR248W, YDL028C, YMR162C, YBR169C, YHR031C, YJL074C, YLR240W, YNL088W, YPL150W, YDL085W, YGL251C, YCR011C, YJL141C, YMR097C, YPL214C, YLL015W, YLR188W, YLR274W, YKL188C, YGL180W, YJL045W, YJR103W, YER013W, YKL203C, YPL147W, YIL042C, YDL154W, YLR345W, YOR290C, YJL…	223	787	4190	1.33697	0.998319	0.388226	17.9634
GOTERM_MF_FAT	GO:0000166~nucleotide binding	62	21.9081	0.0164001	YOR328W, YDL214C, YGR256W, YKL171W, YJL057C, YOR304W, YNL262W, YDL101C, YOR011W, YNL082W, YAL054C, YER015W, YDL126C, YDR097C, YDR092W, YPR111W, YNL250W, YLR248W, YNL102W, YDL028C, YMR162C, YBR169C, YHR031C, YJL074C, YLR240W, YNL088W, YPL150W, YDL085W, YGL251C, YNL274C, YGL249W, YCR011C, YJL141C, YMR097C, YLL015W, YPL214C, YLR188W, YLR274W, YKL188C, YGL180W, YJL045W, YER013W, YKL203C, YJR103W, YMR…	223	897	4190	1.2987	0.999495	0.418501	20.9635
GOTERM_MF_FAT	GO:0005543~phospholipid binding	10	3.53357	0.0165848	YOR132W, YDR323C, YDR425W, YGL023C, YDL077C, YPR097W, YMR004W, YDR080W, YFR019W, YPL100W	223	75	4190	2.50523	0.999536	0.400554	21.1744
GOTERM_MF_FAT	GO:0003697~single-stranded DNA binding	7	2.4735	0.0174732	YOR304W, YLR274W, YNL082W, YNL250W, YNL312W, YBL023C, YGR258C	223	40	4190	3.28812	0.999694	0.396912	22.1814
GOTERM_MF_FAT	GO:0030983~mismatched DNA binding	4	1.41343	0.0176427	YDR097C, YFL003C, YDL154W, YNL082W	223	11	4190	6.83245	0.999717	0.381591	22.3723
GOTERM_MF_FAT	GO:0032555~purine ribonucleotide binding	53	18.7279	0.0181247	YOR328W, YDL214C, YKL171W, YJL057C, YOR304W, YDL101C, YNL082W, YAL054C, YOR011W, YER015W, YDL126C, YDR092W, YDR097C, YPR111W, YNL250W, YLR248W, YDL028C, YMR162C, YBR169C, YHR031C, YJL074C, YLR240W, YNL088W, YPL150W, YGL251C, YCR011C, YJL141C, YMR097C, YPL214C, YLL015W, YLR188W, YLR274W, YKL188C, YGL180W, YJR103W, YER013W, YKL203C, YPL147W, YDL154W, YIL042C, YLR345W, YOR290C, YJL106W, YGL062W, YLR…	223	747	4190	1.33311	0.999774	0.372756	22.9124
GOTERM_MF_FAT	GO:0032553~ribonucleotide binding	53	18.7279	0.0181247	YOR328W, YDL214C, YKL171W, YJL057C, YOR304W, YDL101C, YNL082W, YAL054C, YOR011W, YER015W, YDL126C, YDR092W, YDR097C, YPR111W, YNL250W, YLR248W, YDL028C, YMR162C, YBR169C, YHR031C, YJL074C, YLR240W, YNL088W, YPL150W, YGL251C, YCR011C, YJL141C, YMR097C, YPL214C, YLL015W, YLR188W, YLR274W, YKL188C, YGL180W, YJR103W, YER013W, YKL203C, YPL147W, YDL154W, YIL042C, YLR345W, YOR290C, YJL106W, YGL062W, YLR…	223	747	4190	1.33311	0.999774	0.372756	22.9124
GOTERM_MF_FAT	GO:0043565~sequence-specific DNA binding	22	7.77385	0.0191019	YJL103C, YGL073W, YDR216W, YJL173C, YDR421W, YNL250W, YOR290C, YLR318W, YML099C, YMR280C, YIL101C, YJL074C, YLR228C, YLR274W, YDR052C, YNL312W, YGR067C, YNL167C, YGR099W, YBL023C, YBR033W, YOR162C	223	246	4190	1.68034	0.999857	0.372446	23.9967
GOTERM_MF_FAT	GO:0016887~ATPase activity	24	8.48057	0.0202145	YDR097C, YPL147W, YCR011C, YOR328W, YNL250W, YOR290C, YMR162C, YBR169C, YGL163C, YHR031C, YOR304W, YJL074C, YLL015W, YLR188W, YLR274W, YOR011W, YKL188C, YNL082W, YGL251C, YNL014W, YBL023C, YBR080C, YER013W, YDL126C	223	278	4190	1.62209	0.999915	0.37417	25.2141
GOTERM_MF_FAT	GO:0004674~protein serine/threonine kinase activity	13	4.59364	0.0391508	YPR111W, YJL141C, YLR248W, YDL214C, YJL106W, YDL028C, YKL171W, YLR362W, YJL057C, YDL101C, YPL150W, YGL180W, YKL203C	223	129	4190	1.89349	1	0.582273	43.3456
GOTERM_MF_FAT	GO:0000217~DNA secondary structure binding	4	1.41343	0.0416253	YJL074C, YDR097C, YNL082W, YIL072W	223	15	4190	5.01046	1	0.58813	45.3863
GOTERM_MF_FAT	GO:0016820~hydrolase activity, acting on acid anhydrides, catalyzing transmembrane movement of substances	8	2.82686	0.0508004	YLL015W, YPL147W, YLR188W, YCR011C, YOR011W, YKL188C, YOR328W, YMR162C	223	64	4190	2.34865	1	0.646707	52.3719
GOTERM_MF_FAT	GO:0042626~ATPase activity, coupled to transmembrane movement of substances	8	2.82686	0.0508004	YLL015W, YPL147W, YLR188W, YCR011C, YOR011W, YKL188C, YOR328W, YMR162C	223	64	4190	2.34865	1	0.646707	52.3719
